# Supplementary material for: (E)-6-(4-Chloro­phen­yl)-4-[(2-cyano-3-phenyl­all­yl)sulfan­yl]-2,2-difluoro-3-phenyl-1,3,2-oxaza­borinin-3-ium-2-uide
Source: Acta Crystallogr Sect E Struct Rep Online. 2013 Apr 5;69(Pt 5):o648. doi: 10.1107/S1600536813007800 (PMC3647846; doi:10.1107/S1600536813007800)
Supplement: Supplementary file 1 [file e-69-0o648-sup1.cif]

##############################################################################
#                                                                            #
# This CIF contains the data in a paper accepted for publication in          #
# Acta Crystallographica Section E. It conforms to the requirements of       #
# Notes for Authors for Acta Crystallographica Section E, and has been       #
# peer reviewed under the auspices of the IUCr Commission on Journals.       #
#                                                                            #
# Full details of the Crystallographic Information File format               #
# are given in the paper "The Crystallographic Information File (CIF):       #
# a New Standard Archive File for Crystallography" by S. R. Hall, F. H.      #
# Allen and I. D. Brown [Acta Cryst. (1991), A47, 655-685].                  #
#                                                                            #
# The current version of the core CIF dictionary is obtainable from          #
# ftp://ftp.iucr.org/pub/cif_core.dic.                                       #
#                                                                            #
# Software is freely available for graphical display of the structure(s)     #
# in this CIF. For information consult the CIF software page                 #
# http://www.iucr.org/resources/cif/software.                                #
#                                                                            #
# This file may be used for bona fide research purposes within the           #
# scientific community so long as proper attribution is given to the journal # 
# article from which it was obtained.                                        #
#                                                                            #
##############################################################################
data_I
_audit_creation_method     SHELXL-97
_chemical_name_systematic
;\
(<i>E</i>)-6-(4-Chlorophenyl)-4-[(2-cyano-3-phenylallyl)sulfanyl]-2,2-\
difluoro-3-phenyl-1,3,2-oxazaborinin-3-ium-2-uide
;
_chemical_name_common     ?
_chemical_formula_moiety     'C25 H18 B Cl F2 N2 O S'
_chemical_formula_sum     'C25 H18 B Cl F2 N2 O S'
_chemical_formula_iupac     'C25 H18 B Cl F2 N2 O S'
_chemical_formula_weight     478.73
_chemical_melting_point     ?
_symmetry_cell_setting     monoclinic
_symmetry_space_group_name_H-M     'P 21/c'
_symmetry_space_group_name_Hall     '-P 2ybc'
loop_
    _symmetry_equiv_pos_as_xyz
    'x, y, z'
    '-x, y+1/2, -z+1/2'
    '-x, -y, -z'
    'x, -y-1/2, z-1/2'
_cell_length_a     9.6996(19)
_cell_length_b     16.290(3)
_cell_length_c     14.168(3)
_cell_angle_alpha     90.00
_cell_angle_beta     98.71(3)
_cell_angle_gamma     90.00
_cell_volume     2212.9(8)
_cell_formula_units_Z     4
_cell_measurement_reflns_used     7694
_cell_measurement_theta_min     1.4541
_cell_measurement_theta_max     27.4815
_cell_measurement_temperature     173(2)
_exptl_crystal_description     'Plate'
_exptl_crystal_colour     'Colourless'
_exptl_crystal_size_max     0.43
_exptl_crystal_size_mid     0.29
_exptl_crystal_size_min     0.09
_exptl_crystal_density_diffrn     1.437
_exptl_crystal_density_meas     ?
_exptl_crystal_density_method     'not measured'
_exptl_crystal_F_000     984
_exptl_absorpt_coefficient_mu     0.305
_exptl_absorpt_correction_type     multi-scan
_exptl_absorpt_process_details
                             '(<i>CrystalClear-SM Expert</i>; Rigaku/MSC, 2008)'
_exptl_absorpt_correction_T_min     0.6854
_exptl_absorpt_correction_T_max     1.0000
_exptl_special_details
;
;
_diffrn_ambient_temperature     173(2)
_diffrn_radiation_type     MoK\a
_diffrn_radiation_wavelength     0.71073
_diffrn_radiation_source     'Rotating Anode'
_diffrn_radiation_monochromator     'Confocal'
_diffrn_measurement_device_type
                             'Rigaku MM007HF diffractometer with Saturn724+ CCD'
_diffrn_measurement_method     '\w scans at fixed \c = 45\%'
_diffrn_detector_area_resol_mean     28.5714
_diffrn_reflns_number     15558
_diffrn_reflns_av_R_equivalents     0.0516
_diffrn_reflns_av_sigmaI/netI     0.0491
_diffrn_reflns_theta_min     2.12
_diffrn_reflns_theta_max     27.51
_diffrn_reflns_theta_full     27.51
_diffrn_measured_fraction_theta_max     0.997
_diffrn_measured_fraction_theta_full     0.997
_diffrn_reflns_limit_h_min     -12
_diffrn_reflns_limit_h_max     12
_diffrn_reflns_limit_k_min     -20
_diffrn_reflns_limit_k_max     21
_diffrn_reflns_limit_l_min     -18
_diffrn_reflns_limit_l_max     18
_diffrn_standards_number     ?
_diffrn_standards_interval_count     ?
_diffrn_standards_interval_time     ?
_diffrn_standards_decay_%     ?
_refine_special_details
;
Refinement of <i>F</i>^2^ against ALL reflections. The weighted <i>R</i>-factor
<i>wR</i> and goodness of fit <i>S</i> are based on <i>F</i>^2^, conventional
<i>R</i>-factors <i>R</i> are based on <i>F</i>, with <i>F</i> set to zero for
negative <i>F</i>^2^. The threshold expression of <i>F</i>^2^ >
\s(<i>F</i>^2^) is used only for calculating <i>R</i>-factors(gt) <i>etc</i>.
and is not relevant to the choice of reflections for refinement.
<i>R</i>-factors based on <i>F</i>^2^ are statistically about twice as large
as those based on <i>F</i>, and <i>R</i>- factors based on ALL data will be
even larger.
;
_reflns_number_total     5081
_reflns_number_gt     4491
_reflns_threshold_expression     I>2sigma(I)
_refine_ls_structure_factor_coef     Fsqd
_refine_ls_matrix_type     full
_refine_ls_R_factor_all     0.0687
_refine_ls_R_factor_gt     0.0582
_refine_ls_wR_factor_gt     0.1148
_refine_ls_wR_factor_ref     0.1202
_refine_ls_goodness_of_fit_ref     1.180
_refine_ls_restrained_S_all     1.180
_refine_ls_number_reflns     5081
_refine_ls_number_parameters     298
_refine_ls_number_restraints     0
_refine_ls_hydrogen_treatment     constr
_refine_ls_weighting_scheme     calc
_refine_ls_weighting_details
         'calc w=1/[\s^2^(Fo^2^)+(0.0312P)^2^+1.2135P] where P=(Fo^2^+2Fc^2^)/3'
_atom_sites_solution_hydrogens     geom
_atom_sites_solution_primary     direct
_atom_sites_solution_secondary     difmap
_refine_ls_shift/su_max     0.001
_refine_ls_shift/su_mean     0.000
_refine_diff_density_max     0.312
_refine_diff_density_min     -0.233
_refine_ls_extinction_method     none
_refine_ls_extinction_coef     ?
loop_
    _atom_type_symbol
    _atom_type_description
    _atom_type_scat_dispersion_real
    _atom_type_scat_dispersion_imag
    _atom_type_scat_source
    'C' 'C' 0.0033 0.0016
                         'International Tables Vol C Tables 4.2.6.8 and 6.1.1.4'
    'H' 'H' 0.0000 0.0000
                         'International Tables Vol C Tables 4.2.6.8 and 6.1.1.4'
    'N' 'N' 0.0061 0.0033
                         'International Tables Vol C Tables 4.2.6.8 and 6.1.1.4'
    'O' 'O' 0.0106 0.0060
                         'International Tables Vol C Tables 4.2.6.8 and 6.1.1.4'
    'S' 'S' 0.1246 0.1234
                         'International Tables Vol C Tables 4.2.6.8 and 6.1.1.4'
    'Cl' 'Cl' 0.1484 0.1585
                         'International Tables Vol C Tables 4.2.6.8 and 6.1.1.4'
    'F' 'F' 0.0171 0.0103
                         'International Tables Vol C Tables 4.2.6.8 and 6.1.1.4'
    'B' 'B' 0.0013 0.0007
                         'International Tables Vol C Tables 4.2.6.8 and 6.1.1.4'
_computing_data_collection
                              '<i>CrystalClear-SM Expert</i> (Rigaku/MSC, 2008)'
_computing_cell_refinement
                              '<i>CrystalClear-SM Expert</i> (Rigaku/MSC, 2008)'
_computing_data_reduction     '<i>CrystalClear-SM Expert</i> (Rigaku/MSC, 2008)'
_computing_structure_solution     'SHELXS97 (Sheldrick, 2008)'
_computing_structure_refinement     'SHELXL97 (Sheldrick, 2008)'
_computing_molecular_graphics     'SHELXTL (Sheldrick, 2008)'
_computing_publication_material     'SHELXTL (Sheldrick, 2008)'
loop_
    _atom_site_type_symbol
    _atom_site_label
    _atom_site_fract_x
    _atom_site_fract_y
    _atom_site_fract_z
    _atom_site_U_iso_or_equiv
    _atom_site_adp_type
    _atom_site_calc_flag
    _atom_site_refinement_flags
    _atom_site_occupancy
    _atom_site_symmetry_multiplicity
    _atom_site_disorder_assembly
    _atom_site_disorder_group
    Cl Cl1 1.18430(6) 0.47712(4) 1.29061(4) 0.03843(16) Uani d . 1 1 . .
    S S1 0.47463(6) 0.63647(4) 0.79190(4) 0.03476(16) Uani d . 1 1 . .
    F F1 0.61480(16) 0.34159(9) 0.78320(10) 0.0494(4) Uani d . 1 1 . .
    F F2 0.46844(15) 0.35602(9) 0.89236(12) 0.0531(4) Uani d . 1 1 . .
    O O1 0.69166(16) 0.40858(9) 0.92380(11) 0.0328(4) Uani d . 1 1 . .
    N N1 0.7666(3) 0.74393(18) 0.69117(18) 0.0609(7) Uani d . 1 1 . .
    N N2 0.51593(17) 0.47557(11) 0.80301(12) 0.0262(4) Uani d . 1 1 . .
    C C1 1.0468(2) 0.47953(14) 1.19668(15) 0.0274(5) Uani d . 1 1 . .
    C C2 1.0082(2) 0.55340(14) 1.15244(16) 0.0304(5) Uani d . 1 1 . .
    H H2 1.0558 0.6027 1.1730 0.036 Uiso calc R 1 1 . .
    C C3 0.8982(2) 0.55382(13) 1.07731(16) 0.0292(5) Uani d . 1 1 . .
    H H3 0.8696 0.6041 1.0465 0.035 Uiso calc R 1 1 . .
    C C4 0.8293(2) 0.48155(13) 1.04648(15) 0.0250(4) Uani d . 1 1 . .
    C C5 0.8714(2) 0.40787(13) 1.09205(16) 0.0292(5) Uani d . 1 1 . .
    H H5 0.8256 0.3582 1.0709 0.035 Uiso calc R 1 1 . .
    C C6 0.9795(2) 0.40674(14) 1.16804(16) 0.0299(5) Uani d . 1 1 . .
    H H6 1.0071 0.3568 1.2000 0.036 Uiso calc R 1 1 . .
    C C7 0.7153(2) 0.48088(13) 0.96488(15) 0.0248(4) Uani d . 1 1 . .
    C C8 0.6431(2) 0.54917(13) 0.93219(15) 0.0275(5) Uani d . 1 1 . .
    H H8 0.6567 0.5989 0.9674 0.033 Uiso calc R 1 1 . .
    C C9 0.5476(2) 0.54684(13) 0.84604(15) 0.0261(4) Uani d . 1 1 . .
    C C10 0.4192(2) 0.47173(13) 0.71416(15) 0.0264(4) Uani d . 1 1 . .
    C C11 0.4659(2) 0.44916(14) 0.63062(15) 0.0299(5) Uani d . 1 1 . .
    H H11 0.5618 0.4376 0.6303 0.036 Uiso calc R 1 1 . .
    C C12 0.3708(2) 0.44347(14) 0.54681(16) 0.0332(5) Uani d . 1 1 . .
    H H12 0.4020 0.4278 0.4890 0.040 Uiso calc R 1 1 . .
    C C13 0.2318(2) 0.46038(15) 0.54715(17) 0.0353(5) Uani d . 1 1 . .
    H H13 0.1674 0.4568 0.4897 0.042 Uiso calc R 1 1 . .
    C C14 0.1866(2) 0.48238(16) 0.63088(17) 0.0371(6) Uani d . 1 1 . .
    H H14 0.0907 0.4944 0.6309 0.044 Uiso calc R 1 1 . .
    C C15 0.2795(2) 0.48729(15) 0.71564(17) 0.0351(5) Uani d . 1 1 . .
    H H15 0.2475 0.5012 0.7737 0.042 Uiso calc R 1 1 . .
    C C16 0.5544(2) 0.71958(13) 0.86749(16) 0.0305(5) Uani d . 1 1 . .
    H H16A 0.4994 0.7701 0.8507 0.037 Uiso calc R 1 1 . .
    H H16B 0.5464 0.7061 0.9346 0.037 Uiso calc R 1 1 . .
    C C17 0.7407(2) 0.74202(16) 0.76730(19) 0.0392(6) Uani d . 1 1 . .
    C C18 0.7058(2) 0.73849(13) 0.86224(16) 0.0290(5) Uani d . 1 1 . .
    C C19 0.7974(2) 0.75408(13) 0.94089(17) 0.0298(5) Uani d . 1 1 . .
    H H19 0.7598 0.7497 0.9988 0.036 Uiso calc R 1 1 . .
    C C20 0.9453(2) 0.77676(13) 0.95341(18) 0.0331(5) Uani d . 1 1 . .
    C C21 1.0184(3) 0.77306(15) 1.04606(19) 0.0399(6) Uani d . 1 1 . .
    H H21 0.9705 0.7581 1.0972 0.048 Uiso calc R 1 1 . .
    C C22 1.1595(3) 0.79076(17) 1.0647(2) 0.0497(7) Uani d . 1 1 . .
    H H22 1.2079 0.7870 1.1281 0.060 Uiso calc R 1 1 . .
    C C23 1.2294(3) 0.81371(17) 0.9917(3) 0.0549(8) Uani d . 1 1 . .
    H H23 1.3263 0.8257 1.0045 0.066 Uiso calc R 1 1 . .
    C C24 1.1594(3) 0.81935(16) 0.8998(2) 0.0525(8) Uani d . 1 1 . .
    H H24 1.2083 0.8351 0.8494 0.063 Uiso calc R 1 1 . .
    C C25 1.0182(3) 0.80214(15) 0.8805(2) 0.0412(6) Uani d . 1 1 . .
    H H25 0.9703 0.8076 0.8172 0.049 Uiso calc R 1 1 . .
    B B1 0.5719(3) 0.39255(16) 0.85061(19) 0.0319(6) Uani d . 1 1 . .
loop_
    _atom_site_aniso_label
    _atom_site_aniso_U_11
    _atom_site_aniso_U_22
    _atom_site_aniso_U_33
    _atom_site_aniso_U_12
    _atom_site_aniso_U_13
    _atom_site_aniso_U_23
    Cl1 0.0282(3) 0.0561(4) 0.0277(3) 0.0032(2) -0.0063(2) -0.0049(3)
    S1 0.0339(3) 0.0328(3) 0.0334(3) 0.0042(2) -0.0084(2) 0.0026(2)
    F1 0.0668(10) 0.0414(8) 0.0339(8) 0.0178(7) -0.0125(7) -0.0125(6)
    F2 0.0451(9) 0.0497(9) 0.0622(11) -0.0141(7) 0.0003(7) 0.0157(8)
    O1 0.0389(9) 0.0252(8) 0.0294(9) 0.0015(7) -0.0102(7) -0.0042(6)
    N1 0.0547(15) 0.090(2) 0.0404(15) 0.0242(14) 0.0130(11) 0.0166(13)
    N2 0.0249(9) 0.0321(10) 0.0201(9) -0.0005(7) -0.0013(7) -0.0020(7)
    C1 0.0232(10) 0.0402(12) 0.0181(11) 0.0031(9) 0.0005(8) -0.0029(9)
    C2 0.0307(11) 0.0330(12) 0.0266(12) -0.0051(9) 0.0020(9) -0.0050(9)
    C3 0.0328(11) 0.0278(11) 0.0256(12) -0.0010(9) -0.0003(9) -0.0007(9)
    C4 0.0265(10) 0.0281(11) 0.0197(11) 0.0020(8) 0.0014(8) -0.0020(8)
    C5 0.0317(11) 0.0278(11) 0.0266(12) 0.0011(9) -0.0004(8) -0.0011(9)
    C6 0.0325(11) 0.0287(11) 0.0265(12) 0.0060(9) -0.0014(9) -0.0004(9)
    C7 0.0277(10) 0.0263(11) 0.0202(11) -0.0026(8) 0.0029(8) -0.0011(8)
    C8 0.0294(11) 0.0279(11) 0.0229(11) 0.0006(9) -0.0029(8) -0.0035(8)
    C9 0.0246(10) 0.0308(11) 0.0222(11) -0.0003(8) 0.0011(8) -0.0006(8)
    C10 0.0266(10) 0.0297(11) 0.0214(11) -0.0042(9) -0.0011(8) 0.0017(8)
    C11 0.0271(11) 0.0366(12) 0.0251(12) -0.0038(9) 0.0014(8) -0.0026(9)
    C12 0.0390(12) 0.0392(13) 0.0210(12) -0.0095(10) 0.0036(9) -0.0018(9)
    C13 0.0352(12) 0.0430(14) 0.0245(12) -0.0097(10) -0.0061(9) 0.0050(10)
    C14 0.0254(11) 0.0512(15) 0.0326(13) -0.0026(10) -0.0020(9) 0.0011(11)
    C15 0.0278(11) 0.0507(15) 0.0267(13) -0.0038(10) 0.0035(9) -0.0049(10)
    C16 0.0297(11) 0.0288(11) 0.0317(13) 0.0074(9) 0.0002(9) 0.0004(9)
    C17 0.0345(12) 0.0473(15) 0.0353(15) 0.0106(11) 0.0041(10) 0.0065(11)
    C18 0.0318(11) 0.0246(10) 0.0311(12) 0.0071(9) 0.0066(9) 0.0030(9)
    C19 0.0331(11) 0.0248(11) 0.0317(13) 0.0024(9) 0.0058(9) 0.0010(9)
    C20 0.0330(11) 0.0214(10) 0.0449(15) 0.0013(9) 0.0061(10) 0.0002(10)
    C21 0.0380(13) 0.0353(13) 0.0452(16) -0.0021(10) 0.0029(11) -0.0054(11)
    C22 0.0386(14) 0.0444(15) 0.0616(19) -0.0029(12) -0.0067(12) -0.0058(13)
    C23 0.0334(13) 0.0383(15) 0.092(3) -0.0078(12) 0.0072(14) -0.0011(15)
    C24 0.0411(14) 0.0341(14) 0.086(2) -0.0042(12) 0.0215(15) 0.0109(14)
    C25 0.0397(13) 0.0314(13) 0.0536(17) 0.0016(10) 0.0105(11) 0.0096(11)
    B1 0.0342(13) 0.0305(13) 0.0284(14) -0.0032(11) -0.0040(10) -0.0041(10)
_geom_special_details
;
All e.s.d.'s (except the e.s.d. in the dihedral angle between two l.s. planes)
are estimated using the full covariance matrix. The cell e.s.d.'s are taken
into account individually in the estimation of e.s.d.'s in distances, angles
and torsion angles; correlations between e.s.d.'s in cell parameters are only
used when they are defined by crystal symmetry. An approximate (isotropic)
treatment of cell e.s.d.'s is used for estimating e.s.d.'s involving l.s.
planes.
;
loop_
    _geom_bond_atom_site_label_1
    _geom_bond_atom_site_label_2
    _geom_bond_site_symmetry_2
    _geom_bond_distance
    _geom_bond_publ_flag
    Cl1 C1 . 1.736(2) ?
    S1 C9 . 1.748(2) ?
    S1 C16 . 1.824(2) ?
    F1 B1 . 1.376(3) ?
    F2 B1 . 1.375(3) ?
    O1 C7 . 1.318(2) ?
    O1 B1 . 1.458(3) ?
    N1 C17 . 1.144(3) ?
    N2 C9 . 1.326(3) ?
    N2 C10 . 1.453(3) ?
    N2 B1 . 1.571(3) ?
    C1 C2 . 1.382(3) ?
    C1 C6 . 1.384(3) ?
    C2 C3 . 1.388(3) ?
    C2 H2 . 0.9500 ?
    C3 C4 . 1.391(3) ?
    C3 H3 . 0.9500 ?
    C4 C5 . 1.394(3) ?
    C4 C7 . 1.474(3) ?
    C5 C6 . 1.385(3) ?
    C5 H5 . 0.9500 ?
    C6 H6 . 0.9500 ?
    C7 C8 . 1.358(3) ?
    C8 C9 . 1.417(3) ?
    C8 H8 . 0.9500 ?
    C10 C11 . 1.380(3) ?
    C10 C15 . 1.381(3) ?
    C11 C12 . 1.392(3) ?
    C11 H11 . 0.9500 ?
    C12 C13 . 1.377(3) ?
    C12 H12 . 0.9500 ?
    C13 C14 . 1.373(3) ?
    C13 H13 . 0.9500 ?
    C14 C15 . 1.391(3) ?
    C14 H14 . 0.9500 ?
    C15 H15 . 0.9500 ?
    C16 C18 . 1.513(3) ?
    C16 H16A . 0.9900 ?
    C16 H16B . 0.9900 ?
    C17 C18 . 1.437(3) ?
    C18 C19 . 1.340(3) ?
    C19 C20 . 1.466(3) ?
    C19 H19 . 0.9500 ?
    C20 C21 . 1.396(3) ?
    C20 C25 . 1.400(3) ?
    C21 C22 . 1.384(3) ?
    C21 H21 . 0.9500 ?
    C22 C23 . 1.372(4) ?
    C22 H22 . 0.9500 ?
    C23 C24 . 1.377(4) ?
    C23 H23 . 0.9500 ?
    C24 C25 . 1.384(4) ?
    C24 H24 . 0.9500 ?
    C25 H25 . 0.9500 ?
loop_
    _geom_angle_atom_site_label_1
    _geom_angle_atom_site_label_2
    _geom_angle_atom_site_label_3
    _geom_angle_site_symmetry_1
    _geom_angle_site_symmetry_3
    _geom_angle
    _geom_angle_publ_flag
    C9 S1 C16 . . 104.75(10) ?
    C7 O1 B1 . . 122.73(17) ?
    C9 N2 C10 . . 120.69(18) ?
    C9 N2 B1 . . 121.04(17) ?
    C10 N2 B1 . . 118.08(17) ?
    C2 C1 C6 . . 121.98(19) ?
    C2 C1 Cl1 . . 119.43(17) ?
    C6 C1 Cl1 . . 118.60(17) ?
    C1 C2 C3 . . 118.4(2) ?
    C1 C2 H2 . . 120.8 ?
    C3 C2 H2 . . 120.8 ?
    C2 C3 C4 . . 120.9(2) ?
    C2 C3 H3 . . 119.6 ?
    C4 C3 H3 . . 119.6 ?
    C3 C4 C5 . . 119.35(19) ?
    C3 C4 C7 . . 121.36(19) ?
    C5 C4 C7 . . 119.27(19) ?
    C6 C5 C4 . . 120.4(2) ?
    C6 C5 H5 . . 119.8 ?
    C4 C5 H5 . . 119.8 ?
    C1 C6 C5 . . 119.0(2) ?
    C1 C6 H6 . . 120.5 ?
    C5 C6 H6 . . 120.5 ?
    O1 C7 C8 . . 122.33(19) ?
    O1 C7 C4 . . 114.39(18) ?
    C8 C7 C4 . . 123.25(19) ?
    C7 C8 C9 . . 120.5(2) ?
    C7 C8 H8 . . 119.7 ?
    C9 C8 H8 . . 119.7 ?
    N2 C9 C8 . . 119.69(19) ?
    N2 C9 S1 . . 118.65(15) ?
    C8 C9 S1 . . 121.61(16) ?
    C11 C10 C15 . . 120.8(2) ?
    C11 C10 N2 . . 120.13(19) ?
    C15 C10 N2 . . 119.0(2) ?
    C10 C11 C12 . . 119.2(2) ?
    C10 C11 H11 . . 120.4 ?
    C12 C11 H11 . . 120.4 ?
    C13 C12 C11 . . 120.4(2) ?
    C13 C12 H12 . . 119.8 ?
    C11 C12 H12 . . 119.8 ?
    C14 C13 C12 . . 119.8(2) ?
    C14 C13 H13 . . 120.1 ?
    C12 C13 H13 . . 120.1 ?
    C13 C14 C15 . . 120.7(2) ?
    C13 C14 H14 . . 119.6 ?
    C15 C14 H14 . . 119.6 ?
    C10 C15 C14 . . 119.0(2) ?
    C10 C15 H15 . . 120.5 ?
    C14 C15 H15 . . 120.5 ?
    C18 C16 S1 . . 116.79(16) ?
    C18 C16 H16A . . 108.1 ?
    S1 C16 H16A . . 108.1 ?
    C18 C16 H16B . . 108.1 ?
    S1 C16 H16B . . 108.1 ?
    H16A C16 H16B . . 107.3 ?
    N1 C17 C18 . . 178.8(3) ?
    C19 C18 C17 . . 123.4(2) ?
    C19 C18 C16 . . 121.6(2) ?
    C17 C18 C16 . . 115.0(2) ?
    C18 C19 C20 . . 131.4(2) ?
    C18 C19 H19 . . 114.3 ?
    C20 C19 H19 . . 114.3 ?
    C21 C20 C25 . . 117.7(2) ?
    C21 C20 C19 . . 116.8(2) ?
    C25 C20 C19 . . 125.4(2) ?
    C22 C21 C20 . . 121.2(3) ?
    C22 C21 H21 . . 119.4 ?
    C20 C21 H21 . . 119.4 ?
    C23 C22 C21 . . 120.0(3) ?
    C23 C22 H22 . . 120.0 ?
    C21 C22 H22 . . 120.0 ?
    C22 C23 C24 . . 120.1(3) ?
    C22 C23 H23 . . 119.9 ?
    C24 C23 H23 . . 119.9 ?
    C23 C24 C25 . . 120.3(3) ?
    C23 C24 H24 . . 119.9 ?
    C25 C24 H24 . . 119.9 ?
    C24 C25 C20 . . 120.7(3) ?
    C24 C25 H25 . . 119.7 ?
    C20 C25 H25 . . 119.7 ?
    F2 B1 F1 . . 110.8(2) ?
    F2 B1 O1 . . 109.0(2) ?
    F1 B1 O1 . . 108.0(2) ?
    F2 B1 N2 . . 109.24(19) ?
    F1 B1 N2 . . 110.0(2) ?
    O1 B1 N2 . . 109.71(18) ?
loop_
    _geom_torsion_atom_site_label_1
    _geom_torsion_atom_site_label_2
    _geom_torsion_atom_site_label_3
    _geom_torsion_atom_site_label_4
    _geom_torsion_site_symmetry_1
    _geom_torsion_site_symmetry_2
    _geom_torsion_site_symmetry_3
    _geom_torsion_site_symmetry_4
    _geom_torsion
    _geom_torsion_publ_flag
    C6 C1 C2 C3 . . . . 0.2(3) ?
    Cl1 C1 C2 C3 . . . . 179.82(17) ?
    C1 C2 C3 C4 . . . . -0.7(3) ?
    C2 C3 C4 C5 . . . . 0.2(3) ?
    C2 C3 C4 C7 . . . . -178.1(2) ?
    C3 C4 C5 C6 . . . . 0.8(3) ?
    C7 C4 C5 C6 . . . . 179.1(2) ?
    C2 C1 C6 C5 . . . . 0.8(3) ?
    Cl1 C1 C6 C5 . . . . -178.86(17) ?
    C4 C5 C6 C1 . . . . -1.3(3) ?
    B1 O1 C7 C8 . . . . -10.5(3) ?
    B1 O1 C7 C4 . . . . 171.5(2) ?
    C3 C4 C7 O1 . . . . 158.4(2) ?
    C5 C4 C7 O1 . . . . -19.9(3) ?
    C3 C4 C7 C8 . . . . -19.6(3) ?
    C5 C4 C7 C8 . . . . 162.2(2) ?
    O1 C7 C8 C9 . . . . -6.2(3) ?
    C4 C7 C8 C9 . . . . 171.6(2) ?
    C10 N2 C9 C8 . . . . -179.45(19) ?
    B1 N2 C9 C8 . . . . 5.6(3) ?
    C10 N2 C9 S1 . . . . -1.9(3) ?
    B1 N2 C9 S1 . . . . -176.82(16) ?
    C7 C8 C9 N2 . . . . 8.1(3) ?
    C7 C8 C9 S1 . . . . -169.38(17) ?
    C16 S1 C9 N2 . . . . -175.52(17) ?
    C16 S1 C9 C8 . . . . 2.0(2) ?
    C9 N2 C10 C11 . . . . 112.8(2) ?
    B1 N2 C10 C11 . . . . -72.1(3) ?
    C9 N2 C10 C15 . . . . -70.1(3) ?
    B1 N2 C10 C15 . . . . 105.0(2) ?
    C15 C10 C11 C12 . . . . 1.1(3) ?
    N2 C10 C11 C12 . . . . 178.1(2) ?
    C10 C11 C12 C13 . . . . 0.2(3) ?
    C11 C12 C13 C14 . . . . -0.5(4) ?
    C12 C13 C14 C15 . . . . -0.4(4) ?
    C11 C10 C15 C14 . . . . -2.0(4) ?
    N2 C10 C15 C14 . . . . -179.0(2) ?
    C13 C14 C15 C10 . . . . 1.6(4) ?
    C9 S1 C16 C18 . . . . 72.85(18) ?
    N1 C17 C18 C19 . . . . 157(14) ?
    N1 C17 C18 C16 . . . . -26(14) ?
    S1 C16 C18 C19 . . . . -137.62(19) ?
    S1 C16 C18 C17 . . . . 45.1(2) ?
    C17 C18 C19 C20 . . . . -0.2(4) ?
    C16 C18 C19 C20 . . . . -177.3(2) ?
    C18 C19 C20 C21 . . . . -167.7(2) ?
    C18 C19 C20 C25 . . . . 12.7(4) ?
    C25 C20 C21 C22 . . . . -2.5(4) ?
    C19 C20 C21 C22 . . . . 177.9(2) ?
    C20 C21 C22 C23 . . . . 1.1(4) ?
    C21 C22 C23 C24 . . . . 0.1(4) ?
    C22 C23 C24 C25 . . . . 0.2(4) ?
    C23 C24 C25 C20 . . . . -1.7(4) ?
    C21 C20 C25 C24 . . . . 2.8(4) ?
    C19 C20 C25 C24 . . . . -177.7(2) ?
    C7 O1 B1 F2 . . . . -97.9(2) ?
    C7 O1 B1 F1 . . . . 141.6(2) ?
    C7 O1 B1 N2 . . . . 21.6(3) ?
    C9 N2 B1 F2 . . . . 100.3(2) ?
    C10 N2 B1 F2 . . . . -74.8(3) ?
    C9 N2 B1 F1 . . . . -137.9(2) ?
    C10 N2 B1 F1 . . . . 47.0(3) ?
    C9 N2 B1 O1 . . . . -19.2(3) ?
    C10 N2 B1 O1 . . . . 165.75(18) ?
loop_
    _geom_hbond_atom_site_label_D
    _geom_hbond_atom_site_label_H
    _geom_hbond_atom_site_label_A
    _geom_hbond_site_symmetry_A
    _geom_hbond_distance_DH
    _geom_hbond_distance_HA
    _geom_hbond_distance_DA
    _geom_hbond_angle_DHA
    C16 H16A F1 2_656 0.99 2.35 3.184(3) 140.8
    C21 H21 N1 4_576 0.95 2.55 3.434(4) 155.6
    C15 H15 Cg1 3_665 0.95 2.52 3.394(5) 153.0
data_global
_journal_date_recd_electronic     2013-03-15
_journal_date_accepted     2013-03-21
_journal_name_full     'Acta Crystallographica, Section E'
_journal_year     2013
_journal_volume     69
_journal_issue      5
_journal_page_first     o648
_journal_page_last     o648
_journal_paper_category     QO
_journal_paper_doi     10.1107/S1600536813007800
_journal_coeditor_code     CV5394
_publ_contact_author_name     'Li-Rong Wen'
_publ_contact_author_address
;
College of Chemistry and Molecular Engineering,
Qingdao University of Science and Technology,
Qingdao 266042
People's Republic of China
;
_publ_contact_author_email     wenlirong@qust.edu.cn
_publ_contact_author_fax     ?
_publ_contact_author_phone     ?
_publ_section_title
;\
(<i>E</i>)-6-(4-Chlorophenyl)-4-[(2-cyano-3-phenylallyl)sulfanyl]-2,2-\
difluoro-3-phenyl-1,3,2-oxazaborinin-3-ium-2-uide
;
loop_
    _publ_author_name
    _publ_author_footnote
    _publ_author_address
    'Ming Li' .
;
College of Chemistry and Molecular Engineering,
Qingdao University of Science and Technology,
Qingdao 266042
People's Republic of China
;
    'Shu-Wen Wang' .
;
College of Chemistry and Molecular Engineering,
Qingdao University of Science and Technology,
Qingdao 266042
People's Republic of China
;
    'Li-Rong Wen' .
;
College of Chemistry and Molecular Engineering,
Qingdao University of Science and Technology,
Qingdao 266042
People's Republic of China
;
