# Supplementary material for: (E)-6-(4-Chloro­phen­yl)-4-[(2-cyano-3-phenyl­all­yl)sulfan­yl]-2,2-difluoro-3-phenyl-1,3,2-oxaza­borinin-3-ium-2-uide
Source: Acta Crystallogr Sect E Struct Rep Online. 2013 Apr 5;69(Pt 5):o648. doi: 10.1107/S1600536813007800 (PMC3647846; doi:10.1107/S1600536813007800)
Supplement: Supplementary file 2 [file e-69-0o648-Isup2.hkl]

# 
# h,k,l, Fc-squared, Fo-squared, sigma(Fo-squared) and status flag 
# 
data_I
_shelx_title ' a in P2(1)/c' 
_shelx_refln_list_code          4 
_shelx_F_calc_maximum      250.82 
_exptl_crystal_F_000       984.00 
_reflns_d_resolution_high  0.7695 
 
loop_ 
 _symmetry_equiv_pos_as_xyz 
 'x, y, z' 
 '-x, y+1/2, -z+1/2' 
 '-x, -y, -z' 
 'x, -y-1/2, z-1/2' 
 
_cell_length_a     9.6996 
_cell_length_b    16.2902 
_cell_length_c    14.1683 
_cell_angle_alpha  90.000 
_cell_angle_beta   98.715 
_cell_angle_gamma  90.000 
 
_shelx_F_squared_multiplier     1.000 
 
loop_ 
 _refln_index_h 
 _refln_index_k 
 _refln_index_l 
 _refln_F_squared_calc 
 _refln_F_squared_meas 
 _refln_F_squared_sigma 
 _refln_observed_status 
   1   0   0     2108.58     1953.69     25.80 o 
   2   0   0     1463.00     1293.64     33.33 o 
   3   0   0    11075.34    11179.63    128.42 o 
   4   0   0    12663.26    14346.58   1208.40 o 
   5   0   0     1778.00     1702.40     50.59 o 
   6   0   0     3661.35     3653.32    119.24 o 
   7   0   0       58.21       64.25      7.42 o 
   8   0   0      256.39      263.67     33.61 o 
   9   0   0      170.51      183.91     39.19 o 
  10   0   0       11.98       20.51     13.74 o 
  11   0   0      698.28      745.08     53.79 o 
  12   0   0       89.01      126.30     19.34 o 
   1   1   0      646.75      609.03     11.95 o 
   2   1   0      299.79      274.52      5.85 o 
   3   1   0     1657.43     1590.64     26.21 o 
   4   1   0       11.20       21.08      2.73 o 
   5   1   0     1722.18     1877.62     28.51 o 
   6   1   0        0.35       20.52      4.70 o 
   7   1   0      150.19      154.09      7.53 o 
   8   1   0      234.12      254.62     10.95 o 
   9   1   0      308.49      271.68     20.37 o 
  10   1   0       25.94       22.60      6.65 o 
  11   1   0       90.40       99.39     11.03 o 
  12   1   0       77.18       60.70      8.51 o 
   0   2   0    13482.35    13650.23    100.19 o 
   1   2   0     1361.73     1323.22     23.97 o 
   2   2   0       25.37       30.91      2.79 o 
   3   2   0     1626.95     1539.21     28.48 o 
   4   2   0     1444.41     1523.65     27.06 o 
   5   2   0        6.46       11.96      1.65 o 
   6   2   0      976.30      879.06     34.81 o 
   7   2   0        3.30       12.25      3.28 o 
   8   2   0      586.37      622.29     25.51 o 
   9   2   0      199.37      222.02     18.12 o 
  10   2   0      199.81      180.55     11.69 o 
  11   2   0      503.50      517.60     19.55 o 
  12   2   0        0.16       10.71      3.70 o 
   1   3   0     1157.10     1210.86     22.30 o 
   2   3   0      326.46      294.52      6.43 o 
   3   3   0     1570.24     1643.50     27.29 o 
   4   3   0     1351.38     1424.69     16.27 o 
   5   3   0     1831.63     1761.83     31.75 o 
   6   3   0      998.07      926.50     25.08 o 
   7   3   0       15.97       17.15      4.63 o 
   8   3   0       28.29       31.46      8.23 o 
   9   3   0        0.12       11.46      3.93 o 
  10   3   0       57.54       57.58      8.55 o 
  11   3   0       59.39       63.75     11.82 o 
  12   3   0      111.39      110.54     11.76 o 
   0   4   0    31208.98    36427.02   2495.49 o 
   1   4   0    11733.25    11933.50    112.68 o 
   2   4   0    16949.99    17487.05    112.34 o 
   3   4   0      333.83      316.18      9.14 o 
   4   4   0     1741.47     1930.72     24.47 o 
   5   4   0     3040.91     3012.12     42.75 o 
   6   4   0       31.20       42.30      3.80 o 
   7   4   0        4.73       11.28      2.64 o 
   8   4   0     1049.98      982.49     32.24 o 
   9   4   0      464.74      420.80     14.16 o 
  10   4   0       33.80       36.03      7.04 o 
  11   4   0      275.36      238.21     20.58 o 
  12   4   0        8.92       22.59      7.30 o 
   1   5   0    33488.66    35777.61    603.65 o 
   2   5   0      611.97      599.11     11.32 o 
   3   5   0      392.85      414.02     13.61 o 
   4   5   0     3617.13     3560.69     44.39 o 
   5   5   0      734.12      800.06     28.59 o 
   6   5   0      486.65      510.16     22.85 o 
   7   5   0       77.27       89.65      6.43 o 
   8   5   0      575.69      524.09     14.31 o 
   9   5   0        4.60       14.66      4.01 o 
  10   5   0      378.19      350.42     16.48 o 
  11   5   0       16.28       19.76     14.17 o 
  12   5   0        7.56       15.04      7.10 o 
   0   6   0      441.10      339.65     33.10 o 
   1   6   0     1622.43     1581.87     21.13 o 
   2   6   0       40.16       44.78      2.99 o 
   3   6   0     6131.21     6199.87     70.76 o 
   4   6   0        7.68        7.91      3.70 o 
   5   6   0      281.21      286.98     10.82 o 
   6   6   0      634.90      650.62     23.68 o 
   7   6   0      329.22      325.54     11.89 o 
   8   6   0      127.96      121.91     20.70 o 
   9   6   0     1001.51     1017.05     53.54 o 
  10   6   0       21.33       11.91      4.85 o 
  11   6   0       62.46       55.90     10.12 o 
   1   7   0      106.18       96.00      8.80 o 
   2   7   0       33.67       54.57      5.11 o 
   3   7   0     2810.85     3089.83     43.31 o 
   4   7   0      240.13      217.01     12.95 o 
   5   7   0        9.78        9.22      4.43 o 
   6   7   0       16.45       22.51      3.80 o 
   7   7   0      786.61      777.18     29.78 o 
   8   7   0       95.83       92.64      5.94 o 
   9   7   0       33.05       42.43     10.76 o 
  10   7   0        1.35        3.51     15.65 o 
  11   7   0       10.35       12.15      4.98 o 
   0   8   0     2335.66     2360.27     41.60 o 
   1   8   0      847.39      907.13     22.71 o 
   2   8   0      406.03      417.76     12.81 o 
   3   8   0     1878.25     1982.93     66.50 o 
   4   8   0     2354.16     2575.48     85.78 o 
   5   8   0      300.54      297.80     49.22 o 
   6   8   0       12.77       35.91     12.37 o 
   7   8   0       29.58       11.56      9.84 o 
   8   8   0      474.90      487.86     31.85 o 
   9   8   0      418.89      416.40     32.87 o 
  10   8   0       58.85       48.27     17.57 o 
  11   8   0        5.19       14.52      8.35 o 
   1   9   0     9638.64    10489.58    244.39 o 
   2   9   0     1742.89     1696.35     40.27 o 
   3   9   0      890.33      817.90     42.19 o 
   4   9   0      297.65      285.25     17.00 o 
   5   9   0       17.54       25.97      6.55 o 
   6   9   0      675.36      702.33     26.81 o 
   7   9   0      126.09      123.81     16.75 o 
   8   9   0      318.15      292.61     18.35 o 
   9   9   0      389.09      411.59     23.91 o 
  10   9   0      264.49      261.69     23.29 o 
  11   9   0       33.86       39.91     10.72 o 
   0  10   0     2215.41     2443.37     66.75 o 
   1  10   0     4392.45     4508.76     88.11 o 
   2  10   0      840.27      888.50     23.76 o 
   3  10   0      348.53      371.76     23.73 o 
   4  10   0      285.32      320.35     16.84 o 
   5  10   0       40.70       47.20      8.51 o 
   6  10   0       21.34       15.18      5.13 o 
   7  10   0      869.37      853.18     43.21 o 
   8  10   0      355.39      325.34     26.54 o 
   9  10   0       64.41       71.09      9.12 o 
  10  10   0        2.08       19.63     11.12 o 
   1  11   0       33.79       38.78      5.58 o 
   2  11   0       15.90       21.79      2.17 o 
   3  11   0      139.35      151.50     10.62 o 
   4  11   0      142.13      150.95     10.65 o 
   5  11   0      145.93      131.31     11.68 o 
   6  11   0      559.56      478.68     35.09 o 
   7  11   0       46.15       67.17      8.24 o 
   8  11   0       49.42       46.41      8.95 o 
   9  11   0      272.13      308.55     15.05 o 
  10  11   0        0.37       11.71      5.46 o 
   0  12   0      326.47      333.03     15.46 o 
   1  12   0      508.47      483.06     21.73 o 
   2  12   0     2844.63     2926.99     76.24 o 
   3  12   0      530.36      510.08     56.75 o 
   4  12   0       97.10      129.79     24.63 o 
   5  12   0        0.14        9.35      4.33 o 
   6  12   0       62.66       73.36      9.63 o 
   7  12   0       32.57       15.40      4.68 o 
   8  12   0        1.95       18.03     13.19 o 
   9  12   0       99.38      128.78     12.10 o 
  10  12   0      180.44      175.56     33.14 o 
   1  13   0        0.61        7.42      1.95 o 
   2  13   0      451.58      422.65     18.37 o 
   3  13   0      720.13      716.60     30.09 o 
   4  13   0      436.82      466.68     25.22 o 
   5  13   0       51.64       70.01     10.39 o 
   6  13   0      310.28      322.85     23.15 o 
   7  13   0      167.75      187.86     29.98 o 
   8  13   0        2.36       20.52      5.32 o 
   9  13   0       63.15       69.60     11.11 o 
   0  14   0      121.64      112.73      8.88 o 
   1  14   0      258.07      252.09     10.26 o 
   2  14   0     1485.02     1526.68     79.39 o 
   3  14   0        0.84       29.58      7.44 o 
   4  14   0       37.03       47.11     11.12 o 
   5  14   0      449.42      519.06     21.66 o 
   6  14   0      110.79       74.01     26.27 o 
   7  14   0       16.62       14.16      5.16 o 
   8  14   0       51.82       50.30     12.57 o 
   9  14   0       22.15       26.37      7.47 o 
   1  15   0      247.10      212.95     36.42 o 
   2  15   0      228.34      219.90     15.46 o 
   3  15   0        2.78       15.48      9.37 o 
   4  15   0      122.12      139.99     15.56 o 
   5  15   0       64.80       55.47     10.15 o 
   6  15   0      185.67      161.12     19.21 o 
   7  15   0       58.93       85.63     16.94 o 
   8  15   0      102.18      103.84     24.71 o 
   0  16   0      401.35      467.03     22.90 o 
   1  16   0        2.14       12.71      2.51 o 
   2  16   0       70.61       52.87      7.36 o 
   3  16   0        7.13       15.43      5.86 o 
   4  16   0       45.94       67.07     10.11 o 
   5  16   0       11.45       15.78      7.63 o 
   6  16   0       37.20       37.64      9.51 o 
   7  16   0       52.74       39.15      9.01 o 
   8  16   0      114.36      126.67     23.62 o 
   1  17   0        8.56        8.24      2.59 o 
   2  17   0       54.86       67.11     11.26 o 
   3  17   0      126.43      153.29     24.40 o 
   4  17   0        9.16       27.72     13.54 o 
   5  17   0      131.25      145.67     20.62 o 
   6  17   0      303.97      297.10     35.13 o 
   7  17   0       60.44       50.09     11.50 o 
   0  18   0      401.48      427.72     18.96 o 
   1  18   0       43.84       41.52      9.02 o 
   2  18   0       81.60       68.20     23.38 o 
   3  18   0      527.61      537.25     26.41 o 
   4  18   0      387.11      400.08     76.12 o 
   5  18   0       13.68       41.78      9.60 o 
   6  18   0      167.78      140.48     57.18 o 
   1  19   0        2.43       16.99      6.96 o 
   2  19   0       11.59       12.99      6.32 o 
   3  19   0       82.33       87.21     14.51 o 
   4  19   0      109.32      131.17     22.63 o 
   5  19   0        1.92       10.54      6.71 o 
   0  20   0       10.52       19.28      9.37 o 
   1  20   0        8.43        6.24      7.03 o 
   2  20   0        2.24       16.86      5.88 o 
   3  20   0       85.33      141.45     22.23 o 
   4  20   0        0.86        8.50      5.27 o 
   1  21   0       24.96       -3.75     10.77 o 
 -12   1   1       43.53       38.59      6.73 o 
 -11   1   1       15.44       20.79      4.22 o 
 -10   1   1        2.54       14.06      3.38 o 
  -9   1   1      202.70      239.77      9.95 o 
  -8   1   1      232.71      254.17     10.77 o 
  -7   1   1     1639.42     1762.16     62.66 o 
  -6   1   1     3026.52     2911.96     88.11 o 
  -5   1   1     6458.07     6714.16    125.51 o 
  -4   1   1       35.26       28.69      4.64 o 
  -3   1   1      410.82      417.18      8.67 o 
  -2   1   1     4079.02     3861.97     48.06 o 
  -1   1   1       38.42       42.04      1.28 o 
   1   1   1     1965.14     1909.16     32.61 o 
   2   1   1     2102.44     2010.84     13.64 o 
   3   1   1     1102.93     1101.03     18.59 o 
   4   1   1       25.92       20.61      2.68 o 
   5   1   1      623.54      615.71     19.93 o 
   6   1   1      829.02      715.63     26.23 o 
   7   1   1        1.18       24.58     12.80 o 
   8   1   1      117.40      101.89     13.19 o 
   9   1   1      573.72      600.98     20.44 o 
  10   1   1       15.15       29.19      9.48 o 
  11   1   1       73.85       72.24      8.46 o 
  12   1   1      178.31      197.67     31.64 o 
 -12   2   1       63.09       71.56      9.04 o 
 -11   2   1      122.59      137.62     12.01 o 
 -10   2   1       48.31       85.48     14.87 o 
  -9   2   1       46.30       39.93     10.72 o 
  -8   2   1       61.08       75.55     11.50 o 
  -7   2   1       62.26       56.44      4.33 o 
  -6   2   1      544.96      544.02     20.26 o 
  -5   2   1      449.73      389.56     13.06 o 
  -4   2   1     2194.98     2051.20     32.70 o 
  -3   2   1     2596.67     2547.48     25.63 o 
  -2   2   1       62.89       69.94      4.10 o 
  -1   2   1     1483.75     1379.59     18.88 o 
   0   2   1      284.45      235.55      3.94 o 
   1   2   1       20.98       26.25      3.14 o 
   2   2   1     1239.26     1224.67     18.52 o 
   3   2   1     1877.30     1827.00     29.95 o 
   4   2   1      256.85      229.86      7.27 o 
   5   2   1      199.32      204.75      8.38 o 
   6   2   1      517.81      525.96     15.22 o 
   7   2   1      118.30      115.81      9.23 o 
   8   2   1       81.32      106.52      8.52 o 
   9   2   1        9.96       19.33      8.84 o 
  10   2   1       26.59       52.45      7.93 o 
  11   2   1        1.94        8.32      2.61 o 
  12   2   1        2.63        1.74      2.79 o 
 -12   3   1        0.01        9.49      7.49 o 
 -11   3   1      114.05      114.10     18.06 o 
 -10   3   1      675.72      708.34     52.08 o 
  -9   3   1       74.65       93.39      9.19 o 
  -8   3   1      414.19      415.40     14.97 o 
  -7   3   1     4772.85     4553.95    233.35 o 
  -6   3   1        1.91        3.09      1.64 o 
  -5   3   1      536.81      489.66     18.40 o 
  -4   3   1     1116.76     1005.23     27.39 o 
  -3   3   1     1904.11     1971.39     15.62 o 
  -2   3   1      976.56      989.54     25.89 o 
  -1   3   1     6131.64     6250.97     59.32 o 
   0   3   1      730.86      735.69     12.94 o 
   1   3   1    13842.41    14749.14    168.69 o 
   2   3   1     5004.04     4744.47     56.76 o 
   3   3   1      645.27      559.39     11.42 o 
   4   3   1      964.97      804.69     22.21 o 
   5   3   1      220.39      193.81     10.89 o 
   6   3   1      211.18      215.44      9.04 o 
   7   3   1     2381.95     2369.91     62.38 o 
   8   3   1     1130.60     1106.74     20.99 o 
   9   3   1      381.12      402.91     22.23 o 
  10   3   1      293.81      277.45     18.11 o 
  11   3   1      275.94      271.42     15.76 o 
  12   3   1       70.67       74.53     11.35 o 
 -12   4   1       33.19       42.97     10.18 o 
 -11   4   1       71.55       70.33     17.66 o 
 -10   4   1        7.46        7.60      5.59 o 
  -9   4   1        2.05       23.89      4.69 o 
  -8   4   1       32.75       33.52      3.56 o 
  -7   4   1      176.06      169.63     10.04 o 
  -6   4   1       58.39       71.42      4.85 o 
  -5   4   1     1902.72     1776.46     26.23 o 
  -4   4   1     4806.36     5058.93     47.88 o 
  -3   4   1      660.51      615.75     16.52 o 
  -2   4   1        0.06       10.41      1.88 o 
   0   4   1       13.52       23.40      2.23 o 
   1   4   1     2277.22     2263.36     42.70 o 
   2   4   1      571.17      528.22     10.64 o 
   3   4   1      812.16      786.89     19.68 o 
   4   4   1       10.48       23.23      1.94 o 
   5   4   1     1226.71     1206.06     28.90 o 
   6   4   1      368.34      398.04     15.23 o 
   7   4   1      835.72      858.55     24.11 o 
   8   4   1      453.79      407.77     23.23 o 
   9   4   1      229.75      208.49      8.89 o 
  10   4   1       59.47       57.64      6.27 o 
  11   4   1        2.33       16.49      5.23 o 
  12   4   1        0.01       23.71     11.95 o 
 -12   5   1        0.57       13.62      6.62 o 
 -11   5   1      319.92      354.55     47.11 o 
 -10   5   1      133.94      140.02     20.40 o 
  -9   5   1       51.80       46.76      6.04 o 
  -8   5   1       40.62       40.69      9.04 o 
  -7   5   1      593.17      549.91     23.80 o 
  -6   5   1      175.24      161.69      6.89 o 
  -5   5   1       41.00       57.68      2.84 o 
  -4   5   1     1349.39     1140.38     26.46 o 
  -3   5   1      745.13      693.46     21.78 o 
  -2   5   1     1197.13     1127.76     19.74 o 
  -1   5   1     1985.23     2127.68     24.64 o 
   0   5   1    14175.03    14830.86     68.30 o 
   1   5   1     7548.00     7543.83     73.98 o 
   2   5   1      399.13      390.14      7.46 o 
   3   5   1      310.55      371.62      9.86 o 
   4   5   1      378.95      358.52     10.92 o 
   5   5   1      734.50      712.64     25.69 o 
   6   5   1      455.21      454.00     15.08 o 
   7   5   1     1145.19     1097.72     34.96 o 
   8   5   1       91.60       81.11      8.67 o 
   9   5   1      559.13      539.37     28.69 o 
  10   5   1      105.03      111.92     10.00 o 
  11   5   1       48.93       70.12     11.44 o 
 -12   6   1       15.53       18.71     11.09 o 
 -11   6   1       88.31       83.70     12.17 o 
 -10   6   1      510.34      458.00     20.03 o 
  -9   6   1      118.28      114.30      8.55 o 
  -8   6   1      838.17      812.14     23.50 o 
  -7   6   1       22.25       27.44      4.97 o 
  -6   6   1       21.08       31.96      5.89 o 
  -5   6   1     1200.51     1188.90     33.05 o 
  -4   6   1     2444.81     2443.38     59.68 o 
  -3   6   1      451.97      454.55     14.49 o 
  -2   6   1     4383.08     4456.05     66.32 o 
  -1   6   1      245.89      231.11      7.91 o 
   0   6   1      313.76      359.36     26.07 o 
   1   6   1      224.26      221.62      4.71 o 
   2   6   1     4466.61     4687.64     48.62 o 
   3   6   1      721.84      730.16     18.40 o 
   4   6   1      793.82      801.47     28.72 o 
   5   6   1      564.05      499.86     13.95 o 
   6   6   1      366.60      349.14     11.85 o 
   7   6   1       12.79       14.50      2.65 o 
   8   6   1      893.78      955.71     26.10 o 
   9   6   1        8.08       15.92     10.46 o 
  10   6   1        8.66        4.14      2.36 o 
  11   6   1       48.82       50.50     31.50 o 
 -11   7   1       41.25       60.70     10.02 o 
 -10   7   1        2.13        7.30      6.18 o 
  -9   7   1      837.61      918.70     49.92 o 
  -8   7   1      466.29      392.60     12.31 o 
  -7   7   1      549.97      512.26     13.96 o 
  -6   7   1     3113.52     2938.40    132.38 o 
  -5   7   1      947.68      833.00     33.13 o 
  -4   7   1     1413.62     1547.11     52.55 o 
  -3   7   1      155.61      140.83      7.08 o 
  -2   7   1     5218.10     5371.55     48.23 o 
  -1   7   1      107.41       94.50      6.83 o 
   0   7   1     2246.77     2205.83     31.35 o 
   1   7   1        8.56        8.83      2.31 o 
   2   7   1       56.97      105.04      5.59 o 
   3   7   1      413.53      431.36     12.62 o 
   4   7   1      203.25      201.86      9.34 o 
   5   7   1     2205.32     2190.70     56.02 o 
   6   7   1     1479.92     1441.65     44.62 o 
   7   7   1       48.48       52.89      5.29 o 
   8   7   1       59.25       65.17     10.49 o 
   9   7   1        3.25       14.97      8.35 o 
  10   7   1      239.88      283.06     54.80 o 
  11   7   1        1.91        9.71      5.51 o 
 -11   8   1       39.31       46.11     10.56 o 
 -10   8   1      135.25      123.69     17.10 o 
  -9   8   1       58.15       61.96     10.26 o 
  -8   8   1      303.05      346.12     12.64 o 
  -7   8   1      119.64       73.19     13.42 o 
  -6   8   1      656.83      632.39     45.72 o 
  -5   8   1        6.00       25.00      6.28 o 
  -4   8   1     1024.84     1170.41     40.95 o 
  -3   8   1     1816.12     1854.99     62.37 o 
  -2   8   1       47.77       54.25      3.31 o 
  -1   8   1     2187.49     2098.90     28.78 o 
   0   8   1      855.71      913.84     20.76 o 
   1   8   1      101.36      108.64      6.14 o 
   2   8   1      361.87      369.96     12.54 o 
   3   8   1        0.43       14.53      3.45 o 
   4   8   1     1198.39     1149.97     43.78 o 
   5   8   1       37.84       39.21      7.30 o 
   6   8   1      205.52      177.37     20.01 o 
   7   8   1      597.42      536.77     33.25 o 
   8   8   1     1076.07     1070.79     36.07 o 
   9   8   1       27.43       17.69      9.80 o 
  10   8   1       78.58      118.87     18.28 o 
  11   8   1        9.56        8.27      4.18 o 
 -11   9   1       38.64       29.10     12.92 o 
 -10   9   1       10.24       22.83      7.23 o 
  -9   9   1       63.62       55.17      8.20 o 
  -8   9   1      143.54      159.43     14.74 o 
  -7   9   1      128.20      119.00     13.15 o 
  -6   9   1      280.73      275.08     13.95 o 
  -5   9   1       28.37       26.20      5.90 o 
  -4   9   1        0.80        5.78      5.70 o 
  -3   9   1      395.92      364.92     23.30 o 
  -2   9   1      667.18      721.74     23.15 o 
  -1   9   1     1422.36     1440.87     21.08 o 
   0   9   1       22.23       35.51      3.05 o 
   1   9   1      983.19     1079.14     11.31 o 
   2   9   1      642.04      669.59     21.69 o 
   3   9   1        0.02        8.66      6.75 o 
   4   9   1        2.18       10.43      4.21 o 
   5   9   1      349.15      370.14     20.83 o 
   6   9   1       26.61       27.91      6.82 o 
   7   9   1       59.33       51.72      9.75 o 
   8   9   1       11.50       33.36      7.36 o 
   9   9   1       76.26       71.38     12.65 o 
  10   9   1       17.58       18.88     12.57 o 
  11   9   1       11.96        9.67     11.36 o 
 -11  10   1       58.10       70.09     15.01 o 
 -10  10   1      161.60      129.12     17.25 o 
  -9  10   1      179.42      187.94     22.22 o 
  -8  10   1      167.04      169.54     18.78 o 
  -7  10   1        1.89        9.05      4.67 o 
  -6  10   1      848.06      814.19     27.44 o 
  -5  10   1      157.14      165.60     14.21 o 
  -4  10   1      131.83      182.38     14.96 o 
  -3  10   1     1439.13     1586.28     60.19 o 
  -2  10   1      446.78      442.04     16.87 o 
  -1  10   1      817.84      781.14     26.47 o 
   0  10   1     2673.00     2547.59     49.36 o 
   1  10   1      503.40      501.16     16.45 o 
   2  10   1      991.49     1101.88     30.03 o 
   3  10   1       24.93       21.27      5.88 o 
   4  10   1      501.87      510.75     24.67 o 
   5  10   1       48.25       54.80      8.94 o 
   6  10   1      113.13      111.03     14.60 o 
   7  10   1       80.53       84.10     11.11 o 
   8  10   1       89.99       96.80     10.40 o 
   9  10   1        3.67       13.11      6.71 o 
  10  10   1       45.83       54.42      9.22 o 
 -10  11   1       54.45       40.22     14.75 o 
  -9  11   1        3.14       23.10      6.93 o 
  -8  11   1      348.75      361.72     21.43 o 
  -7  11   1      348.18      400.58     17.60 o 
  -6  11   1      116.11      130.27     11.67 o 
  -5  11   1      238.01      266.56     15.57 o 
  -4  11   1      453.72      448.43     25.22 o 
  -3  11   1     1454.10     1443.00     83.26 o 
  -2  11   1      228.24      200.53      8.75 o 
  -1  11   1      501.17      524.27     17.52 o 
   0  11   1        2.02       12.21      2.10 o 
   1  11   1      534.35      549.87     13.46 o 
   2  11   1       50.11       70.57      8.00 o 
   3  11   1        5.14       14.51      5.57 o 
   4  11   1      239.96      228.61     14.87 o 
   5  11   1       84.49       94.86     21.90 o 
   6  11   1      125.64      104.39      8.85 o 
   7  11   1      135.07      145.58     27.28 o 
   8  11   1      228.58      226.48     22.03 o 
   9  11   1      101.94      121.52     15.81 o 
  10  11   1       89.14      109.03     16.64 o 
 -10  12   1        1.21       12.05      6.60 o 
  -9  12   1      135.82      127.76     20.73 o 
  -8  12   1        0.05        5.50      4.55 o 
  -7  12   1        4.42        9.04      4.30 o 
  -6  12   1      131.09      138.79     16.37 o 
  -5  12   1      523.59      558.55     41.92 o 
  -4  12   1      721.71      769.12     61.99 o 
  -3  12   1        9.53       23.78      6.00 o 
  -2  12   1      181.94      144.97     28.87 o 
  -1  12   1     3748.83     3954.47    117.53 o 
   0  12   1      166.52      161.65      6.92 o 
   1  12   1      453.61      460.15     15.04 o 
   2  12   1       65.61       62.05      5.48 o 
   3  12   1       12.34        8.24      3.67 o 
   4  12   1      298.64      301.96     19.66 o 
   5  12   1      878.86      851.00     44.03 o 
   6  12   1      727.05      778.98     28.41 o 
   7  12   1      427.50      430.77     26.45 o 
   8  12   1      139.49      158.08     15.71 o 
   9  12   1       73.15      101.53     13.48 o 
  10  12   1        2.18       11.60      5.12 o 
  -9  13   1       13.27       12.39      6.21 o 
  -8  13   1       12.37       11.18      5.01 o 
  -7  13   1      134.45      139.95     15.74 o 
  -6  13   1        3.74       13.97      5.62 o 
  -5  13   1       23.99       26.18      6.53 o 
  -4  13   1      187.88      186.38     23.77 o 
  -3  13   1      193.62      205.44     20.54 o 
  -2  13   1      895.15      844.69     21.96 o 
  -1  13   1       22.90       34.16      3.78 o 
   0  13   1      154.82      159.48      4.90 o 
   1  13   1      139.85      153.34     10.93 o 
   2  13   1        7.83       14.00      7.68 o 
   3  13   1       40.66       50.75      7.24 o 
   4  13   1        0.01       10.95      3.53 o 
   5  13   1        0.51        7.65      9.80 o 
   6  13   1       17.66       23.65      6.58 o 
   7  13   1      317.23      291.61     46.06 o 
   8  13   1        1.48       14.68      5.50 o 
   9  13   1       55.54       47.25      9.74 o 
  -9  14   1        7.88       14.01      5.06 o 
  -8  14   1        2.46        8.35      4.59 o 
  -7  14   1      152.25      136.81     14.50 o 
  -6  14   1       28.96       22.80      9.33 o 
  -5  14   1       82.70       80.59     11.70 o 
  -4  14   1       20.96        7.65      6.87 o 
  -3  14   1       27.40       39.97      8.92 o 
  -2  14   1       49.69       42.38      3.84 o 
  -1  14   1     5535.41     5714.86    100.51 o 
   0  14   1       29.21       23.39      4.84 o 
   1  14   1      215.99      213.62     14.52 o 
   2  14   1      479.80      502.08     17.19 o 
   3  14   1       57.01       67.56     13.19 o 
   4  14   1        9.26       12.89      4.33 o 
   5  14   1      605.26      620.88     41.57 o 
   6  14   1       55.38       54.46     19.59 o 
   7  14   1       12.00       14.30      4.37 o 
   8  14   1       42.32       40.95      8.14 o 
   9  14   1       84.23       81.05     21.31 o 
  -8  15   1       37.83       49.71     11.20 o 
  -7  15   1      460.05      458.70     37.41 o 
  -6  15   1      226.86      245.81     33.65 o 
  -5  15   1       24.26       38.66     10.16 o 
  -4  15   1      441.91      464.19     25.15 o 
  -3  15   1      224.84      296.39     42.62 o 
  -2  15   1      350.07      357.33     15.97 o 
  -1  15   1      265.81      216.24     19.64 o 
   0  15   1       22.47       23.32      3.74 o 
   1  15   1      518.39      471.06     24.07 o 
   2  15   1       26.36       37.96      3.84 o 
   3  15   1       57.21       31.71      7.53 o 
   4  15   1       48.68       59.72     11.69 o 
   5  15   1      172.59      163.67     16.53 o 
   6  15   1      314.18      359.26     21.80 o 
   7  15   1        7.41        5.44      4.36 o 
   8  15   1       89.83       83.46     13.44 o 
  -8  16   1        0.04       11.25      4.79 o 
  -7  16   1       20.83       21.21     14.36 o 
  -6  16   1        0.85       11.39      7.34 o 
  -5  16   1        8.31       12.74      7.03 o 
  -4  16   1        5.39       15.44      8.04 o 
  -3  16   1      668.29      683.10     33.42 o 
  -2  16   1      237.01      211.15     20.27 o 
  -1  16   1      180.73      189.02     15.53 o 
   0  16   1      212.23      238.09     11.89 o 
   1  16   1      132.82      142.16      9.93 o 
   2  16   1      179.30      167.95     11.23 o 
   3  16   1      290.03      295.11     38.06 o 
   4  16   1        3.58       10.49      4.69 o 
   5  16   1      215.81      233.83     16.54 o 
   6  16   1      266.45      252.73     40.95 o 
   7  16   1      123.84      126.89     19.54 o 
   8  16   1       19.98        0.16      6.56 o 
  -7  17   1        1.37       10.76      5.89 o 
  -6  17   1      213.90      203.05     23.20 o 
  -5  17   1      123.38       93.66     15.23 o 
  -4  17   1       79.65       65.26     19.91 o 
  -3  17   1       43.47       65.43     17.25 o 
  -2  17   1       69.21       65.28     11.39 o 
  -1  17   1       37.99       47.98     11.10 o 
   0  17   1      181.22      180.37      9.78 o 
   1  17   1       21.43       26.96      5.11 o 
   2  17   1       11.71       21.81      5.57 o 
   3  17   1        0.72       20.22      9.76 o 
   4  17   1        1.84       12.18      4.22 o 
   5  17   1        1.25        7.88      6.52 o 
   6  17   1       11.46        7.65      5.19 o 
   7  17   1       28.31       25.70      9.23 o 
  -6  18   1        0.98       11.30      5.12 o 
  -5  18   1        6.66        8.64      6.52 o 
  -4  18   1       14.84       34.23      8.10 o 
  -3  18   1       28.45       23.71      6.40 o 
  -2  18   1        1.29        8.72      4.80 o 
  -1  18   1       27.84       33.76      5.09 o 
   0  18   1       73.95       94.52      8.52 o 
   1  18   1       17.67       15.36      5.60 o 
   2  18   1        2.42       10.77      3.97 o 
   3  18   1        0.27        8.91      9.37 o 
   4  18   1      118.30      168.54     27.75 o 
   5  18   1        9.22       15.86      9.29 o 
   6  18   1        2.24        9.52      5.83 o 
  -5  19   1      238.81      221.63     45.67 o 
  -4  19   1      164.98      156.54     56.52 o 
  -3  19   1      157.56      166.05     19.48 o 
  -2  19   1      205.08      196.87     13.38 o 
  -1  19   1        1.11        1.57      3.95 o 
   0  19   1       21.36       20.33      3.90 o 
   1  19   1      117.45      112.69      9.60 o 
   2  19   1      259.69      237.84     29.75 o 
   3  19   1      208.00      184.20     17.93 o 
   4  19   1       28.37       22.84      8.65 o 
   5  19   1        6.05       16.20      8.13 o 
  -4  20   1       60.87       65.85     16.70 o 
  -3  20   1        1.28       12.63      5.83 o 
  -2  20   1      148.52      174.38     34.51 o 
  -1  20   1      136.98      136.84     24.12 o 
   0  20   1      226.69      187.75     40.35 o 
   1  20   1       53.77       53.56      9.98 o 
   2  20   1       24.15       32.58      8.89 o 
   3  20   1        6.65       14.44     13.12 o 
  -1  21   1        0.01       18.66     17.57 o 
   0  21   1       44.27       44.84     13.27 o 
   1  21   1        0.75       19.36     11.55 o 
 -12   0   2        2.00        9.52      4.93 o 
 -11   0   2      240.58      286.39     45.71 o 
 -10   0   2       26.61       37.45     10.37 o 
  -9   0   2       12.81       12.38     11.59 o 
  -8   0   2      264.97      227.10     25.45 o 
  -7   0   2       15.68       31.85      9.76 o 
  -6   0   2        4.04        4.13      2.38 o 
  -5   0   2      315.63      412.84     33.33 o 
  -4   0   2      627.91      653.65     40.67 o 
  -3   0   2     3875.09     3504.20     35.07 o 
  -2   0   2    48117.70    50384.98   3448.45 o 
  -1   0   2    32640.42    35880.09    324.45 o 
   0   0   2     2802.05     2163.78     32.94 o 
   1   0   2      732.21      729.42     19.27 o 
   2   0   2     1926.79     1867.10     60.03 o 
   3   0   2     1972.46     1948.51     30.32 o 
   4   0   2     7792.92     8506.71    190.09 o 
   5   0   2     1320.64     1397.40     42.94 o 
   6   0   2       87.64       76.58      8.12 o 
   7   0   2        4.81       10.46      4.78 o 
   8   0   2       10.36       30.84      6.22 o 
   9   0   2      907.59      968.98     33.52 o 
  10   0   2      182.49      206.18     16.24 o 
  11   0   2       35.94       47.04      8.94 o 
  12   0   2       20.76       22.83      7.59 o 
 -12   1   2        7.85       10.50      3.45 o 
 -11   1   2       73.96      100.17     18.63 o 
 -10   1   2       58.70       48.56      5.71 o 
  -9   1   2       45.98       78.67     13.45 o 
  -8   1   2      235.24      246.87     22.13 o 
  -7   1   2       36.78       21.19      4.41 o 
  -6   1   2       29.70       18.29      1.96 o 
  -5   1   2       60.05       54.54      5.01 o 
  -4   1   2      662.07      611.11     19.01 o 
  -3   1   2     7776.16     7782.84     88.50 o 
  -2   1   2     4670.74     4704.73     44.29 o 
  -1   1   2     2189.56     2154.36     17.02 o 
   0   1   2     5025.11     5042.83     73.03 o 
   1   1   2     1016.12      993.91     14.98 o 
   2   1   2      581.18      506.19      9.16 o 
   3   1   2     4369.01     4296.32     38.37 o 
   4   1   2       24.41       32.58      3.31 o 
   5   1   2        7.37       13.61      1.64 o 
   6   1   2       99.17       90.83      5.92 o 
   7   1   2      164.73      165.39     23.82 o 
   8   1   2      575.19      549.48     23.65 o 
   9   1   2       53.44       66.42      5.87 o 
  10   1   2      328.24      330.01     30.00 o 
  11   1   2      230.39      249.03     14.19 o 
  12   1   2      228.01      255.93     25.25 o 
 -12   2   2       54.40       74.69     16.94 o 
 -11   2   2        1.40       10.33      4.55 o 
 -10   2   2       67.93       60.10      8.08 o 
  -9   2   2      925.62      912.77     27.08 o 
  -8   2   2      403.39      386.82     21.23 o 
  -7   2   2       19.29       21.18      3.88 o 
  -6   2   2     1025.49     1065.91     39.03 o 
  -5   2   2       67.06       58.88      3.69 o 
  -4   2   2      731.75      790.21     24.44 o 
  -3   2   2     2638.11     2554.68     30.83 o 
  -2   2   2    14478.32    16185.67    186.34 o 
  -1   2   2     3135.71     3020.72     19.45 o 
   0   2   2     4501.40     4456.35     57.13 o 
   1   2   2     4568.06     4728.70     36.38 o 
   2   2   2        2.83        4.24      1.53 o 
   3   2   2     1742.90     1585.22     26.28 o 
   4   2   2     1245.24     1244.77     47.88 o 
   5   2   2     4452.06     4773.41     66.95 o 
   6   2   2      502.80      524.06     15.27 o 
   7   2   2        3.31       11.29      3.35 o 
   8   2   2     1980.06     2048.43     44.37 o 
   9   2   2      118.68      111.96     11.45 o 
  10   2   2       69.87       54.39      5.55 o 
  11   2   2       26.17       29.76      5.47 o 
  12   2   2       32.50       23.03     13.40 o 
 -12   3   2        0.03        3.89      2.91 o 
 -11   3   2       30.21       54.90      9.28 o 
 -10   3   2      269.17      257.86     17.21 o 
  -9   3   2      983.33      986.09     29.05 o 
  -8   3   2     1537.45     1479.74     41.61 o 
  -7   3   2        9.81       17.60      3.17 o 
  -6   3   2       17.59       15.56      4.24 o 
  -5   3   2        5.56       11.78      2.03 o 
  -4   3   2       64.63       81.68      3.76 o 
  -3   3   2     1078.98     1014.95     22.35 o 
  -2   3   2     2172.37     2140.52     41.58 o 
  -1   3   2      678.52      694.58      9.60 o 
   0   3   2      205.23      163.70      5.89 o 
   1   3   2      478.42      428.78      9.22 o 
   2   3   2      354.04      353.27      9.17 o 
   3   3   2      193.30      218.08      6.80 o 
   4   3   2      159.65      151.83      5.81 o 
   5   3   2     1307.32     1357.16     32.58 o 
   6   3   2        1.71       11.06      2.78 o 
   7   3   2      782.77      791.45     23.83 o 
   8   3   2       29.94       40.70     10.10 o 
   9   3   2     1209.46     1183.56     31.35 o 
  10   3   2      304.41      286.05     18.31 o 
  11   3   2        3.67       28.96      6.69 o 
  12   3   2       56.05       58.74     22.02 o 
 -12   4   2       81.80       74.06     10.91 o 
 -11   4   2      164.40      177.46     34.14 o 
 -10   4   2      150.88      136.59     12.85 o 
  -9   4   2      765.07      813.88     22.92 o 
  -8   4   2       22.63       22.66      3.87 o 
  -7   4   2      365.95      352.76     12.24 o 
  -6   4   2      463.09      431.07     16.13 o 
  -5   4   2     2132.93     2306.43     33.27 o 
  -4   4   2      355.22      353.74     10.63 o 
  -3   4   2     2493.48     2398.55     32.71 o 
  -2   4   2     3881.37     3652.68     29.23 o 
  -1   4   2     1543.45     1600.80     21.02 o 
   0   4   2        0.02        7.37      1.52 o 
   1   4   2     2900.49     2855.27     30.98 o 
   2   4   2     4826.82     4920.59     68.26 o 
   3   4   2      485.75      462.08     14.14 o 
   4   4   2      159.00      143.68      5.81 o 
   5   4   2     2373.12     2273.65     53.16 o 
   6   4   2     1645.36     1597.66     41.77 o 
   7   4   2     1299.87     1290.95     40.86 o 
   8   4   2      723.59      719.91     16.52 o 
   9   4   2      373.06      386.31     19.68 o 
  10   4   2       20.96       34.26     10.94 o 
  11   4   2      247.70      244.78     22.97 o 
 -12   5   2      123.36      152.55     35.09 o 
 -11   5   2       63.09      100.65     14.74 o 
 -10   5   2     1037.95     1054.73     42.21 o 
  -9   5   2       20.11       16.36      4.07 o 
  -8   5   2        2.38        9.17      2.22 o 
  -7   5   2      536.65      488.77     21.60 o 
  -6   5   2     1875.63     1880.04     48.53 o 
  -5   5   2      631.90      599.48     25.31 o 
  -4   5   2     2210.42     1982.62     70.68 o 
  -3   5   2       79.05       67.95      2.81 o 
  -2   5   2      103.70      100.20      3.53 o 
  -1   5   2     1738.45     1807.94     42.18 o 
   0   5   2     2818.12     2879.09     23.39 o 
   1   5   2    17036.32    18402.07    130.25 o 
   2   5   2     1039.54      969.03     24.17 o 
   3   5   2       14.40       15.29      1.30 o 
   4   5   2      718.36      656.76     23.91 o 
   5   5   2      393.61      394.26     14.94 o 
   6   5   2        6.07       12.20      2.67 o 
   7   5   2      741.94      695.92     24.62 o 
   8   5   2      558.30      574.42     25.59 o 
   9   5   2        3.54       11.93      3.83 o 
  10   5   2       12.49       24.65      4.81 o 
  11   5   2       15.17       32.52     12.10 o 
 -12   6   2       45.51       55.30     12.96 o 
 -11   6   2        6.63       13.63      5.96 o 
 -10   6   2        2.38       20.21      6.52 o 
  -9   6   2      257.24      258.09     11.42 o 
  -8   6   2      191.70      159.87      8.72 o 
  -7   6   2      338.17      318.47     12.35 o 
  -6   6   2       15.15       15.19      3.77 o 
  -5   6   2      113.45      102.59      5.72 o 
  -4   6   2     1712.85     1735.07     25.02 o 
  -3   6   2      118.28      120.77      6.02 o 
  -2   6   2       85.50       87.14      3.37 o 
  -1   6   2      120.90      109.33      4.36 o 
   0   6   2     6282.27     6112.10     51.84 o 
   1   6   2     3019.69     3061.04     35.87 o 
   2   6   2     2411.19     2721.36     24.63 o 
   3   6   2       11.30       22.08      2.00 o 
   4   6   2        3.74        4.86      4.00 o 
   5   6   2       12.82       16.55      2.16 o 
   6   6   2      959.88      927.91     29.11 o 
   7   6   2     2110.79     1995.98     51.62 o 
   8   6   2       22.06       15.34      5.51 o 
   9   6   2       54.59       57.75     15.25 o 
  10   6   2      440.65      414.96     56.48 o 
  11   6   2        3.43       19.80     19.05 o 
 -11   7   2        6.42       19.98      5.89 o 
 -10   7   2      673.85      673.20     25.61 o 
  -9   7   2      113.20      101.23     10.93 o 
  -8   7   2       10.01        8.02      3.69 o 
  -7   7   2     1395.17     1337.46     57.96 o 
  -6   7   2        6.04       10.79      2.63 o 
  -5   7   2      454.48      519.17     14.08 o 
  -4   7   2     1603.54     1660.42     56.62 o 
  -3   7   2       91.08       96.85      5.02 o 
  -2   7   2     1405.15     1431.42     36.18 o 
  -1   7   2        4.15        8.76      1.75 o 
   0   7   2      331.44      331.04     10.31 o 
   1   7   2     1815.54     1833.65     34.51 o 
   2   7   2     1649.82     1746.86     32.54 o 
   3   7   2      101.15       78.06      3.72 o 
   4   7   2     1105.67     1065.82     26.18 o 
   5   7   2       26.01       42.03      7.61 o 
   6   7   2      211.72      205.05     14.32 o 
   7   7   2     1023.90      972.51     18.23 o 
   8   7   2      426.04      404.82     13.08 o 
   9   7   2      600.49      576.20     23.31 o 
  10   7   2       56.57       69.54     11.71 o 
  11   7   2        5.60        3.57      4.22 o 
 -11   8   2        7.34       11.10      6.88 o 
 -10   8   2      206.85      227.11     21.23 o 
  -9   8   2      203.37      184.67     13.01 o 
  -8   8   2      129.19      145.91     16.68 o 
  -7   8   2       10.80        8.08      9.76 o 
  -6   8   2       61.79       64.04     18.50 o 
  -5   8   2        1.05       21.25     10.62 o 
  -4   8   2      140.43      156.98     16.71 o 
  -3   8   2       53.30       46.48     12.14 o 
  -2   8   2     1851.27     1913.86     42.68 o 
  -1   8   2     1235.95     1301.60     20.73 o 
   0   8   2     5752.01     5953.42    105.28 o 
   1   8   2      432.58      424.83     12.21 o 
   2   8   2      308.22      367.66     13.12 o 
   3   8   2     1257.33     1210.76     28.67 o 
   4   8   2     1885.15     1921.26     49.17 o 
   5   8   2      274.77      273.23     10.23 o 
   6   8   2       56.76       49.67      5.66 o 
   7   8   2      890.11      847.41     34.81 o 
   8   8   2     1020.74      955.84     33.72 o 
   9   8   2      497.71      489.96     26.96 o 
  10   8   2       31.10       38.22      8.45 o 
  11   8   2        1.20       11.92      5.44 o 
 -11   9   2      148.76      168.19     26.85 o 
 -10   9   2        5.19       16.62      6.83 o 
  -9   9   2      660.25      664.96     34.53 o 
  -8   9   2      428.61      399.90     18.60 o 
  -7   9   2       21.63       33.82     11.59 o 
  -6   9   2       76.89       56.47      6.46 o 
  -5   9   2      379.77      352.32     18.02 o 
  -4   9   2        2.62       11.00      4.64 o 
  -3   9   2      116.05      133.80     10.11 o 
  -2   9   2       10.43       20.49      2.02 o 
  -1   9   2      108.21      144.47      6.27 o 
   0   9   2        2.37       12.32      2.64 o 
   1   9   2     1508.04     1614.59     32.47 o 
   2   9   2     2084.76     2245.60     47.05 o 
   3   9   2      445.68      409.23     20.27 o 
   4   9   2        5.43       16.57      4.79 o 
   5   9   2       52.36       72.74      5.87 o 
   6   9   2      741.63      702.71     18.34 o 
   7   9   2        2.81        8.34      1.39 o 
   8   9   2     2398.40     2403.50     73.43 o 
   9   9   2      446.02      502.59     21.90 o 
  10   9   2        0.67       12.49      8.35 o 
 -11  10   2       62.21       61.43     14.35 o 
 -10  10   2       71.12       81.53     12.04 o 
  -9  10   2      199.34      194.91     22.79 o 
  -8  10   2        8.47       12.47      4.96 o 
  -7  10   2       89.99      111.69     11.97 o 
  -6  10   2      213.96      221.16     13.77 o 
  -5  10   2       14.03       25.60      5.15 o 
  -4  10   2       49.52       62.78      6.01 o 
  -3  10   2      108.97      127.67     11.74 o 
  -2  10   2       47.83       56.96      6.12 o 
  -1  10   2      843.88      824.25     27.43 o 
   0  10   2      633.40      691.35     27.10 o 
   1  10   2      281.51      257.10     15.04 o 
   2  10   2       30.22       24.21      4.61 o 
   3  10   2      118.17      108.47      8.82 o 
   4  10   2      178.43      174.50     13.27 o 
   5  10   2      405.41      363.97     24.94 o 
   6  10   2      642.48      691.27     22.48 o 
   7  10   2       35.11       38.62     29.47 o 
   8  10   2      139.90      161.75     14.91 o 
   9  10   2       44.47       34.33      8.20 o 
  10  10   2       10.88       18.61      5.92 o 
 -10  11   2      187.66      207.58     18.74 o 
  -9  11   2       53.82       31.74      7.54 o 
  -8  11   2      410.51      432.56     27.68 o 
  -7  11   2      125.50      141.21     16.11 o 
  -6  11   2      130.32      124.46     14.64 o 
  -5  11   2      108.04       99.31      9.49 o 
  -4  11   2      171.09      160.16     23.30 o 
  -3  11   2      413.25      443.15     40.79 o 
  -2  11   2      817.25      777.63     23.43 o 
  -1  11   2     3568.51     3725.35     88.97 o 
   0  11   2       13.55       14.62      1.85 o 
   1  11   2      843.59      807.36     23.89 o 
   2  11   2      283.16      276.91     21.13 o 
   3  11   2       72.29       82.04      5.98 o 
   4  11   2      495.09      528.65     22.63 o 
   5  11   2      528.27      512.62     63.04 o 
   6  11   2      430.46      459.22     17.57 o 
   7  11   2       90.65      102.26     31.73 o 
   8  11   2       89.00       84.89     12.36 o 
   9  11   2      405.34      384.14     63.35 o 
  10  11   2       58.31       75.51     27.13 o 
 -10  12   2        0.27       12.08      4.58 o 
  -9  12   2       97.51       89.04     11.99 o 
  -8  12   2       83.88       95.85     11.82 o 
  -7  12   2        3.06        9.09      5.04 o 
  -6  12   2      139.81      145.28     16.27 o 
  -5  12   2      121.92      146.17     18.35 o 
  -4  12   2      491.47      520.32     30.56 o 
  -3  12   2     1283.50     1332.03     52.87 o 
  -2  12   2      125.80      119.58      6.25 o 
  -1  12   2      177.53      175.75      9.09 o 
   0  12   2        0.89       12.05      2.40 o 
   1  12   2      226.14      215.53     13.85 o 
   2  12   2      434.80      443.86     22.21 o 
   3  12   2       58.47       41.54      8.54 o 
   4  12   2       24.28       28.91      5.78 o 
   5  12   2       82.61       62.69     10.77 o 
   6  12   2      238.58      224.51     18.40 o 
   7  12   2       14.12       12.12      5.70 o 
   8  12   2      156.78      146.29     17.16 o 
   9  12   2      233.76      238.97     19.53 o 
  -9  13   2        0.82       20.17     14.05 o 
  -8  13   2       18.13       14.60     21.66 o 
  -7  13   2      612.41      642.41     34.06 o 
  -6  13   2       38.18       40.49      9.09 o 
  -5  13   2      278.73      230.45     54.72 o 
  -4  13   2      226.16      274.62     21.70 o 
  -3  13   2        1.54        5.86      3.79 o 
  -2  13   2      121.94      122.26      7.64 o 
  -1  13   2     7847.24     8039.89    332.49 o 
   0  13   2       47.62       52.41      4.32 o 
   1  13   2       10.96       12.32      2.63 o 
   2  13   2      167.13      161.49     12.59 o 
   3  13   2        8.89        6.02      3.43 o 
   4  13   2       21.05       10.45      3.55 o 
   5  13   2       11.86       16.10      6.24 o 
   6  13   2       36.13       43.17     15.38 o 
   7  13   2        6.28        4.86      5.46 o 
   8  13   2       51.95       66.72     17.57 o 
   9  13   2        6.90       22.64      6.23 o 
  -9  14   2       47.64       64.47     16.16 o 
  -8  14   2       16.48        6.27      4.92 o 
  -7  14   2       52.22       49.08      7.97 o 
  -6  14   2       25.57       49.98     10.42 o 
  -5  14   2       63.84       70.76     10.36 o 
  -4  14   2        3.51       15.92      5.42 o 
  -3  14   2        9.59       12.52      6.21 o 
  -2  14   2      596.83      699.38     26.85 o 
  -1  14   2      111.41      117.76      8.22 o 
   0  14   2       14.55       11.35      4.31 o 
   1  14   2      227.03      237.37     19.04 o 
   2  14   2      264.44      270.60     12.98 o 
   3  14   2      123.77      114.55     14.39 o 
   4  14   2      236.71      237.29     13.58 o 
   5  14   2      736.01      819.44     59.92 o 
   6  14   2      246.79      259.70     17.26 o 
   7  14   2      203.01      163.99     19.42 o 
   8  14   2      352.26      349.64     48.71 o 
   9  14   2        7.11       16.86     11.40 o 
  -8  15   2      115.65      153.63     15.85 o 
  -7  15   2      134.96      161.37     22.09 o 
  -6  15   2       48.92       43.48      7.36 o 
  -5  15   2       75.22       87.05     15.03 o 
  -4  15   2       20.71       14.68     14.36 o 
  -3  15   2        0.01       22.38      6.71 o 
  -2  15   2      554.60      554.29     19.20 o 
  -1  15   2     1747.07     1755.14     75.79 o 
   0  15   2      130.99      127.84     21.92 o 
   1  15   2        2.93       11.92      3.96 o 
   2  15   2       34.60       36.79      5.60 o 
   3  15   2       93.85      121.62     32.32 o 
   4  15   2        0.68        4.43      3.78 o 
   5  15   2      281.69      249.70     28.88 o 
   6  15   2      162.51      233.25     23.26 o 
   7  15   2        0.66       11.21      5.15 o 
   8  15   2       70.66       91.57     21.70 o 
  -8  16   2        0.11        4.41      4.54 o 
  -7  16   2       87.25       96.80     14.63 o 
  -6  16   2       22.05       12.41      6.00 o 
  -5  16   2       52.95       84.94     25.25 o 
  -4  16   2      112.23      119.44     13.30 o 
  -3  16   2      170.87      157.38     13.24 o 
  -2  16   2       37.42       31.62      6.57 o 
  -1  16   2       65.78       69.90      8.76 o 
   0  16   2       40.53       38.53      7.49 o 
   1  16   2        0.03        4.83      8.70 o 
   2  16   2       80.31       85.89     10.36 o 
   3  16   2       19.03       21.87      6.43 o 
   4  16   2      102.70      102.89     14.09 o 
   5  16   2      639.33      580.14     28.69 o 
   6  16   2       32.74       47.56      9.27 o 
   7  16   2        1.89        4.32      5.74 o 
  -7  17   2       26.54       17.25      7.15 o 
  -6  17   2      417.26      479.90     96.61 o 
  -5  17   2        0.70       13.95      9.45 o 
  -4  17   2      116.06       94.95     24.40 o 
  -3  17   2       37.68       56.37     21.20 o 
  -2  17   2       20.28       22.43     11.32 o 
  -1  17   2      723.98      731.88     21.29 o 
   0  17   2       51.20       47.81      8.94 o 
   1  17   2      134.69      160.43      9.81 o 
   2  17   2       41.54       48.78     12.26 o 
   3  17   2       49.70       48.07      7.87 o 
   4  17   2       30.60       32.71      8.96 o 
   5  17   2       44.75       34.45      8.11 o 
   6  17   2      112.20       96.18     15.93 o 
   7  17   2      103.52       92.21     26.50 o 
  -6  18   2       30.61       28.58     11.24 o 
  -5  18   2       22.16       21.37      9.29 o 
  -4  18   2       59.54       71.08     16.32 o 
  -3  18   2       80.77       51.10     16.20 o 
  -2  18   2      126.24       82.24     12.59 o 
  -1  18   2        0.06       14.89      6.04 o 
   0  18   2      385.16      380.31     29.93 o 
   1  18   2       87.11       73.26     15.33 o 
   2  18   2      535.52      587.51     82.40 o 
   3  18   2      522.93      547.64     27.74 o 
   4  18   2      288.98      253.17     37.56 o 
   5  18   2      116.96       86.83     16.30 o 
   6  18   2       73.11       76.22     17.86 o 
  -5  19   2       14.04       30.04     14.21 o 
  -4  19   2      140.22      139.75     26.19 o 
  -3  19   2       24.68       29.14      8.40 o 
  -2  19   2        8.27        7.50      5.41 o 
  -1  19   2        4.52       17.96     10.20 o 
   0  19   2       47.40       36.10     12.85 o 
   1  19   2      109.69      116.24     16.83 o 
   2  19   2       57.94       46.65      9.65 o 
   3  19   2       22.35       41.04     14.79 o 
   4  19   2        0.25       16.30      7.26 o 
   5  19   2       29.74       24.57      7.52 o 
  -4  20   2      174.12      149.85     48.09 o 
  -3  20   2      184.44      137.76     25.90 o 
  -2  20   2       54.41       39.35     10.17 o 
  -1  20   2        0.90        7.29      6.71 o 
   0  20   2       34.65       33.94     15.89 o 
   1  20   2      149.99      140.59     11.10 o 
   2  20   2        5.61       13.60      4.38 o 
   3  20   2        6.25       12.05      6.08 o 
 -12   1   3        0.41        5.23      3.54 o 
 -11   1   3      148.06      153.16     14.89 o 
 -10   1   3      529.47      520.52     15.48 o 
  -9   1   3      216.24      189.08     15.68 o 
  -8   1   3      496.63      522.50     18.16 o 
  -7   1   3        2.25        8.51      3.78 o 
  -6   1   3      726.26      746.84     27.18 o 
  -5   1   3     1123.38     1089.18     24.45 o 
  -4   1   3      162.66      153.57      6.40 o 
  -3   1   3     3526.27     3568.79     32.09 o 
  -2   1   3    62909.79    78066.73   5345.79 o 
  -1   1   3       72.03       78.64      8.37 o 
   0   1   3     2232.32     2183.04     31.49 o 
   1   1   3     6964.27     7051.71     38.33 o 
   2   1   3      544.37      503.68     10.91 o 
   3   1   3       32.70       41.86      4.36 o 
   4   1   3     9652.35    10294.00    102.87 o 
   5   1   3      114.30      119.99      8.54 o 
   6   1   3     1731.90     1633.47     64.84 o 
   7   1   3      298.16      299.89     24.06 o 
   8   1   3     1351.11     1437.15     22.83 o 
   9   1   3      499.60      525.41     17.86 o 
  10   1   3        3.38       17.52      4.50 o 
  11   1   3      318.03      359.74     41.47 o 
 -12   2   3        8.45       17.20      4.46 o 
 -11   2   3      206.32      222.10     12.14 o 
 -10   2   3        0.80       22.51      8.75 o 
  -9   2   3       77.92       71.58      9.16 o 
  -8   2   3      265.09      282.99     11.76 o 
  -7   2   3        7.99        6.91      3.37 o 
  -6   2   3      487.93      471.29     17.72 o 
  -5   2   3      376.98      360.94     12.18 o 
  -4   2   3     1590.49     1544.07     40.20 o 
  -3   2   3      161.01      145.40      8.30 o 
  -2   2   3      664.48      676.32     19.77 o 
  -1   2   3        3.33       10.15      1.89 o 
   0   2   3     8512.49     8960.35     97.90 o 
   1   2   3     2958.20     2804.75     33.59 o 
   2   2   3     1705.01     1559.27     23.58 o 
   3   2   3     3166.84     2907.38     30.69 o 
   4   2   3     6670.18     6377.52     87.87 o 
   5   2   3     1803.61     1671.13     39.75 o 
   6   2   3      365.76      349.25     13.72 o 
   7   2   3      402.02      403.40     18.60 o 
   8   2   3        7.87       12.86      4.86 o 
   9   2   3       79.84      108.63     12.71 o 
  10   2   3       92.32      117.63      9.19 o 
  11   2   3       26.86       27.82      6.50 o 
 -12   3   3        1.23       17.02      4.33 o 
 -11   3   3       78.20       75.30     19.17 o 
 -10   3   3      408.83      360.05     13.02 o 
  -9   3   3       89.27      109.29     11.18 o 
  -8   3   3       34.11       39.79      5.90 o 
  -7   3   3     1369.37     1320.27     52.23 o 
  -6   3   3        0.87        7.11      4.00 o 
  -5   3   3      284.00      276.19      9.63 o 
  -4   3   3     1956.81     1839.29     51.76 o 
  -3   3   3     1957.06     1929.85     30.23 o 
  -2   3   3    13058.44    13908.77    302.57 o 
  -1   3   3     5669.16     5765.29     90.83 o 
   0   3   3    15312.71    15814.79    160.95 o 
   1   3   3      539.04      508.37      8.92 o 
   2   3   3     1845.98     1765.41     32.69 o 
   3   3   3     3784.92     3612.85     37.86 o 
   4   3   3     1729.64     1818.75     27.84 o 
   5   3   3       87.89       71.97     11.77 o 
   6   3   3      350.40      337.34     13.90 o 
   7   3   3     1652.46     1769.64     54.99 o 
   8   3   3     1344.81     1343.67     36.99 o 
   9   3   3      233.13      264.24     28.82 o 
  10   3   3       14.46       14.64      5.51 o 
  11   3   3      509.70      576.05     30.56 o 
 -12   4   3       57.24       47.08     10.80 o 
 -11   4   3      127.41      127.54     18.29 o 
 -10   4   3       78.81      103.55     13.59 o 
  -9   4   3       21.81       27.97      7.01 o 
  -8   4   3       25.75       28.50      4.61 o 
  -7   4   3      632.81      608.98     22.39 o 
  -6   4   3      108.28      131.56      8.98 o 
  -5   4   3      184.91      183.54     11.45 o 
  -4   4   3      447.37      397.06     10.90 o 
  -3   4   3     1017.12     1120.39     27.74 o 
  -2   4   3       65.19       57.09      3.01 o 
  -1   4   3        1.05        8.04      1.20 o 
   0   4   3     1398.95     1393.47     22.94 o 
   1   4   3      186.70      193.61      7.90 o 
   2   4   3     3516.03     3507.83     38.86 o 
   3   4   3        3.89       16.38      2.68 o 
   4   4   3       24.66       16.97      1.88 o 
   5   4   3      216.77      190.82     15.52 o 
   6   4   3        0.71       10.37      2.93 o 
   7   4   3      472.16      493.13     17.16 o 
   8   4   3      383.07      371.21     14.98 o 
   9   4   3       75.44       76.74      5.92 o 
  10   4   3      141.10      146.07     13.52 o 
  11   4   3       10.14        6.69      3.44 o 
 -12   5   3       40.13       41.41     10.86 o 
 -11   5   3      248.69      226.28     22.29 o 
 -10   5   3      553.72      543.29     24.69 o 
  -9   5   3        5.79       12.30      9.58 o 
  -8   5   3       14.16       17.48      4.29 o 
  -7   5   3      221.21      215.78     10.76 o 
  -6   5   3       19.93       37.60      4.48 o 
  -5   5   3      933.52      969.46     31.56 o 
  -4   5   3      277.90      214.86      6.92 o 
  -3   5   3       41.40       40.25      2.75 o 
  -2   5   3      772.53      811.16     22.57 o 
  -1   5   3      321.24      287.56      7.39 o 
   0   5   3     2321.26     2308.24     34.68 o 
   1   5   3     2610.69     2686.48     26.54 o 
   2   5   3       58.56       49.20      4.78 o 
   3   5   3      759.71      780.08     22.75 o 
   4   5   3      195.14      206.29     11.81 o 
   5   5   3      255.10      241.65      9.65 o 
   6   5   3     1420.80     1403.60     43.26 o 
   7   5   3     2471.61     2489.82     62.92 o 
   8   5   3      178.81      212.88     15.88 o 
   9   5   3      261.17      253.39     10.48 o 
  10   5   3        9.13       13.36      4.50 o 
  11   5   3      306.22      334.81     50.19 o 
 -12   6   3       14.83       24.78      8.66 o 
 -11   6   3        7.78       22.23     16.43 o 
 -10   6   3       31.77       45.79     11.36 o 
  -9   6   3      275.87      244.62     13.02 o 
  -8   6   3        0.01        5.58      9.34 o 
  -7   6   3      219.17      189.68     14.85 o 
  -6   6   3        6.98        6.45      1.85 o 
  -5   6   3        7.89        5.40      2.14 o 
  -4   6   3      993.84      933.23     29.61 o 
  -3   6   3      170.25      151.26      6.30 o 
  -2   6   3      609.00      591.82     14.32 o 
  -1   6   3     7356.14     7528.44     84.82 o 
   0   6   3       26.70       31.45      3.63 o 
   1   6   3     7682.74     8278.81    142.80 o 
   2   6   3     5787.91     5477.21     67.42 o 
   3   6   3     2201.60     2282.93     45.14 o 
   4   6   3       22.21       15.86      1.92 o 
   5   6   3     2815.98     2694.12     68.96 o 
   6   6   3      751.44      747.89     30.88 o 
   7   6   3       38.61       35.23      3.76 o 
   8   6   3       40.90       42.37      5.84 o 
   9   6   3       84.49       85.93     10.81 o 
  10   6   3       67.21       63.44      9.61 o 
  11   6   3       13.79       12.73     11.40 o 
 -11   7   3      189.76      248.82     21.83 o 
 -10   7   3        6.38       16.06      5.53 o 
  -9   7   3      168.81      151.44     12.25 o 
  -8   7   3      289.77      250.89     20.26 o 
  -7   7   3       17.15       23.79     10.14 o 
  -6   7   3      415.30      403.39     21.12 o 
  -5   7   3     2243.46     2269.63     58.45 o 
  -4   7   3       38.39       50.42      3.89 o 
  -3   7   3      404.86      399.82     12.05 o 
  -2   7   3      644.60      567.90     14.92 o 
  -1   7   3     2129.21     2121.12     35.02 o 
   0   7   3      491.84      568.74     13.78 o 
   1   7   3     4077.50     4117.54     48.15 o 
   2   7   3     4406.37     4665.75     71.19 o 
   3   7   3      240.96      222.98      9.89 o 
   4   7   3      611.72      611.03     17.40 o 
   5   7   3      254.12      254.15      9.80 o 
   6   7   3      299.39      299.52     14.25 o 
   7   7   3     1369.94     1264.75     36.44 o 
   8   7   3      206.90      186.08     11.17 o 
   9   7   3      235.80      216.13     16.55 o 
  10   7   3       46.14       54.32     23.58 o 
  11   7   3       38.41       30.79     12.92 o 
 -11   8   3      220.79      228.27     35.72 o 
 -10   8   3      230.71      231.20     13.83 o 
  -9   8   3       51.35       55.01     10.78 o 
  -8   8   3      114.63      107.69     21.27 o 
  -7   8   3      138.02      112.70      6.98 o 
  -6   8   3      394.94      383.28     33.31 o 
  -5   8   3       24.79       39.20      5.91 o 
  -4   8   3       53.64       45.09      3.44 o 
  -3   8   3     3085.09     3170.93     65.48 o 
  -2   8   3        8.10       12.62      1.40 o 
  -1   8   3     1850.26     1856.31     34.94 o 
   0   8   3      974.38      972.93     30.75 o 
   1   8   3       12.33       35.30      3.19 o 
   2   8   3      485.43      550.03     19.36 o 
   3   8   3     4693.46     4717.90    108.03 o 
   4   8   3     1749.70     1734.21     45.51 o 
   5   8   3       70.20       79.86      9.26 o 
   6   8   3      426.64      413.48     26.13 o 
   7   8   3      289.88      290.61     27.83 o 
   8   8   3       57.49       78.92     17.78 o 
   9   8   3      176.48      169.52     26.29 o 
  10   8   3      261.39      243.25     18.50 o 
  11   8   3        0.50        7.75      4.07 o 
 -11   9   3      205.96      189.97     29.20 o 
 -10   9   3       51.02       56.20      9.72 o 
  -9   9   3       20.67       30.27      7.78 o 
  -8   9   3        0.01       11.65      4.66 o 
  -7   9   3      339.15      333.55     16.20 o 
  -6   9   3      232.97      213.35     17.02 o 
  -5   9   3      732.02      796.46     32.48 o 
  -4   9   3       23.42       32.60      5.01 o 
  -3   9   3       57.23       63.36      4.04 o 
  -2   9   3     5261.06     5439.97    122.95 o 
  -1   9   3        6.37       11.20      1.82 o 
   0   9   3       74.21       77.77      6.06 o 
   1   9   3       20.78       24.54      4.81 o 
   2   9   3      199.36      200.69     13.41 o 
   3   9   3       47.15       48.35      4.27 o 
   4   9   3       71.59       61.92      2.69 o 
   5   9   3        4.91       11.27      2.73 o 
   6   9   3      510.82      523.48     27.46 o 
   7   9   3       86.81       66.09     17.77 o 
   8   9   3      368.09      365.25     22.65 o 
   9   9   3        0.52        3.09      5.66 o 
  10   9   3       60.16       52.54     10.30 o 
 -11  10   3       77.57       64.73     14.62 o 
 -10  10   3      139.37      123.61     13.07 o 
  -9  10   3       21.13       44.69      7.31 o 
  -8  10   3      166.97      178.43     19.67 o 
  -7  10   3       36.20       33.90      5.08 o 
  -6  10   3       33.19       36.11      5.75 o 
  -5  10   3       26.89       31.02      6.12 o 
  -4  10   3      394.90      404.04     20.01 o 
  -3  10   3      297.99      287.33     11.92 o 
  -2  10   3       14.59       18.55      2.21 o 
  -1  10   3       10.37       17.48      2.51 o 
   0  10   3      260.19      225.33      8.30 o 
   1  10   3       17.32        7.30      1.84 o 
   2  10   3       10.62        7.89      3.32 o 
   3  10   3      618.47      656.01     27.70 o 
   4  10   3     1748.34     1778.35     54.25 o 
   5  10   3      164.87      161.51      8.74 o 
   6  10   3        8.50       10.87      1.88 o 
   7  10   3      975.07     1015.42     55.74 o 
   8  10   3        0.14        8.41      4.39 o 
   9  10   3       19.60       16.43      5.96 o 
  10  10   3      125.28      151.27     25.49 o 
 -10  11   3        0.02       10.95      4.61 o 
  -9  11   3       36.74       26.54      7.34 o 
  -8  11   3       25.05       24.49     10.23 o 
  -7  11   3       10.13       27.40     12.96 o 
  -6  11   3      430.98      444.73     28.34 o 
  -5  11   3       36.64       45.05      6.67 o 
  -4  11   3     1255.64     1297.23     54.02 o 
  -3  11   3      439.46      384.14     14.24 o 
  -2  11   3      756.26      745.61     22.81 o 
  -1  11   3       40.79       42.97      4.30 o 
   0  11   3     1780.82     1821.70     51.07 o 
   1  11   3     1479.97     1472.28     46.82 o 
   2  11   3      161.87      130.54      8.50 o 
   3  11   3       16.06       37.53      6.37 o 
   4  11   3        0.00        2.05      2.53 o 
   5  11   3      258.99      218.36     16.26 o 
   6  11   3       38.06       36.01      5.14 o 
   7  11   3       17.69       13.99      7.61 o 
   8  11   3      141.22      133.49     56.36 o 
   9  11   3        7.63       40.38     17.29 o 
  10  11   3        5.66       18.44      6.60 o 
 -10  12   3       20.66       18.31      6.00 o 
  -9  12   3      192.66      199.09     24.90 o 
  -8  12   3      230.45      246.97     13.54 o 
  -7  12   3       74.80       71.96     21.16 o 
  -6  12   3      250.92      199.49     16.36 o 
  -5  12   3      861.05      882.93     35.83 o 
  -4  12   3      867.01      842.95     32.01 o 
  -3  12   3      448.16      441.76     17.02 o 
  -2  12   3     1029.35      988.50     25.35 o 
  -1  12   3     1966.84     1986.98     63.15 o 
   0  12   3        6.67       12.37      2.10 o 
   1  12   3       19.23       21.57      3.23 o 
   2  12   3     1112.47     1086.54     39.34 o 
   3  12   3      450.76      403.72     23.18 o 
   4  12   3       88.77       56.35      4.81 o 
   5  12   3      631.98      720.67     26.99 o 
   6  12   3       10.31       11.46     19.99 o 
   7  12   3       13.29       19.84      5.89 o 
   8  12   3      324.39      351.81     16.78 o 
   9  12   3      224.83      174.92     27.43 o 
  -9  13   3        0.01       10.37      5.55 o 
  -8  13   3        6.08       14.68      5.19 o 
  -7  13   3        5.65       12.25      5.30 o 
  -6  13   3      434.94      413.85     21.43 o 
  -5  13   3        6.70       16.94     11.12 o 
  -4  13   3       23.85       20.31      5.88 o 
  -3  13   3      549.15      522.04     16.24 o 
  -2  13   3       60.00       63.48      5.65 o 
  -1  13   3       36.80       56.01     10.54 o 
   0  13   3      220.17      245.08     14.66 o 
   1  13   3        5.45       10.47      3.13 o 
   2  13   3      246.54      246.16     23.79 o 
   3  13   3       91.16       91.70      9.34 o 
   4  13   3        7.09       11.39      7.34 o 
   5  13   3        0.30        0.51      4.62 o 
   6  13   3        1.22        7.55      4.80 o 
   7  13   3       13.60       16.24      5.16 o 
   8  13   3       62.52       57.08     13.08 o 
   9  13   3      139.66      144.54     21.19 o 
  -9  14   3       72.67       52.71     12.57 o 
  -8  14   3      170.71      162.09     11.73 o 
  -7  14   3      119.06       65.34     11.09 o 
  -6  14   3      312.65      342.52     21.89 o 
  -5  14   3       45.75       37.26      8.50 o 
  -4  14   3      104.17      140.44     20.42 o 
  -3  14   3       60.45       67.13     10.88 o 
  -2  14   3      726.76      749.40     41.67 o 
  -1  14   3      130.51      132.67      6.94 o 
   0  14   3      193.59      207.78     10.86 o 
   1  14   3       45.19       46.47      5.80 o 
   2  14   3      987.15     1099.20     32.82 o 
   3  14   3        8.85        9.98      5.46 o 
   4  14   3      175.69      152.98     17.25 o 
   5  14   3      144.70      157.46     38.21 o 
   6  14   3       79.58       71.58     21.20 o 
   7  14   3       29.91       34.51      9.95 o 
   8  14   3      396.95      404.20     77.64 o 
  -8  15   3       18.71       22.48      7.50 o 
  -7  15   3      142.72      179.68     41.96 o 
  -6  15   3        1.85       13.48      4.91 o 
  -5  15   3      171.56      160.16     31.15 o 
  -4  15   3       31.34       40.64      8.93 o 
  -3  15   3      365.18      292.84     54.26 o 
  -2  15   3      202.61      205.42      8.56 o 
  -1  15   3      310.41      277.49     30.47 o 
   0  15   3        5.75       20.18      3.35 o 
   1  15   3       51.66       50.08      6.82 o 
   2  15   3       45.17       43.60      5.31 o 
   3  15   3      289.57      298.59     13.80 o 
   4  15   3       94.17       58.74     15.96 o 
   5  15   3       37.18       21.93      5.46 o 
   6  15   3      117.71      122.25     22.93 o 
   7  15   3        1.93        8.90      3.71 o 
   8  15   3       16.81       38.52     17.49 o 
  -8  16   3      145.29      146.27     27.56 o 
  -7  16   3        6.03       10.98      4.66 o 
  -6  16   3       10.53       12.43     10.66 o 
  -5  16   3        0.42       18.95      7.12 o 
  -4  16   3        1.52       12.54      4.62 o 
  -3  16   3        3.96       18.94     28.73 o 
  -2  16   3      136.92      123.15     12.17 o 
  -1  16   3       20.93       23.46     11.20 o 
   0  16   3       97.68      119.32      9.12 o 
   1  16   3      390.97      411.53     14.95 o 
   2  16   3      120.96      128.22      8.99 o 
   3  16   3       48.50       15.41      3.95 o 
   4  16   3      485.92      473.60     33.59 o 
   5  16   3        0.39       25.13      6.98 o 
   6  16   3      305.60      276.52     25.18 o 
   7  16   3      106.48      108.04     18.45 o 
  -7  17   3        9.38       15.89     16.67 o 
  -6  17   3       34.24       44.26     12.92 o 
  -5  17   3      546.81      554.51     64.25 o 
  -4  17   3       43.20       41.00      6.83 o 
  -3  17   3      107.29       92.63     30.17 o 
  -2  17   3      603.80      536.25     36.97 o 
  -1  17   3        6.81       17.09      7.25 o 
   0  17   3       30.79       26.79      8.25 o 
   1  17   3      130.74      153.99     23.56 o 
   2  17   3        6.70       17.23      6.27 o 
   3  17   3       44.25       48.33     18.93 o 
   4  17   3      261.27      266.83     19.45 o 
   5  17   3        0.61       29.70      7.67 o 
   6  17   3        0.01        6.69      4.12 o 
  -6  18   3        0.06       21.08      8.67 o 
  -5  18   3      137.84      165.00     32.01 o 
  -4  18   3      357.70      346.48     30.85 o 
  -3  18   3      159.41      143.14     29.08 o 
  -2  18   3        2.66       21.39      9.88 o 
  -1  18   3        0.97       15.62      3.51 o 
   0  18   3       95.75       90.77      9.62 o 
   1  18   3        9.71       30.06      6.08 o 
   2  18   3        6.17        8.24      5.38 o 
   3  18   3       32.42       25.10     10.50 o 
   4  18   3        1.99       17.73      5.49 o 
   5  18   3        3.84       15.38      5.46 o 
  -5  19   3      226.56      210.78     34.79 o 
  -4  19   3       69.12       57.27     16.90 o 
  -3  19   3       91.54       87.36     23.65 o 
  -2  19   3       71.28       80.39     18.27 o 
  -1  19   3       52.27       44.43      7.48 o 
   0  19   3        7.70       14.66      7.08 o 
   1  19   3       12.33       18.44      6.77 o 
   2  19   3        0.28       20.38      6.75 o 
   3  19   3       33.43       13.29      4.50 o 
   4  19   3      125.05      101.84     19.05 o 
  -3  20   3       10.18       15.35      6.59 o 
  -2  20   3        1.82       17.83     10.27 o 
  -1  20   3      135.62      136.01     32.88 o 
   0  20   3      113.04       80.17     30.45 o 
   1  20   3       60.04       49.82     17.13 o 
   2  20   3        0.10        6.32      6.44 o 
   3  20   3      130.23       87.83     35.36 o 
 -12   0   4       48.86       22.95     22.17 o 
 -11   0   4       28.88       40.34     34.93 o 
 -10   0   4       64.33       80.16     12.10 o 
  -9   0   4      674.71      668.84     55.93 o 
  -8   0   4       83.31       95.87     14.44 o 
  -7   0   4        6.85        6.40      5.00 o 
  -6   0   4      324.91      347.82     18.89 o 
  -5   0   4       77.04       47.01      4.38 o 
  -4   0   4       85.29       53.48      5.78 o 
  -3   0   4     4584.89     4362.60    204.81 o 
  -2   0   4     9168.05     9567.41    125.38 o 
  -1   0   4     3942.50     4181.26     54.18 o 
   0   0   4      197.21      215.95     14.25 o 
   1   0   4     5843.79     6389.37     50.16 o 
   2   0   4     9454.09     9427.62    113.81 o 
   3   0   4     6167.85     6478.21     84.85 o 
   4   0   4       48.15       35.20      3.44 o 
   5   0   4      738.86      785.81     40.81 o 
   6   0   4     2221.05     2258.28    106.99 o 
   7   0   4     4904.44     5073.95    187.83 o 
   8   0   4      778.60      828.63     31.07 o 
   9   0   4      836.20      835.62     30.34 o 
  10   0   4      353.69      384.73     17.22 o 
  11   0   4      256.77      280.60     52.34 o 
 -12   1   4       40.92       55.88      8.09 o 
 -11   1   4       24.75       25.18      5.40 o 
 -10   1   4      115.25      126.20      7.55 o 
  -9   1   4        8.24       22.78      5.82 o 
  -8   1   4      715.68      712.00     22.39 o 
  -7   1   4       92.08       94.28      8.64 o 
  -6   1   4     2319.01     2230.80     57.56 o 
  -5   1   4     4752.96     4617.92     64.22 o 
  -4   1   4     3642.18     3465.30     40.27 o 
  -3   1   4      444.10      350.88     12.16 o 
  -2   1   4    15200.17    15887.54    216.25 o 
  -1   1   4      514.79      533.57     16.31 o 
   0   1   4       18.63       17.11      2.66 o 
   1   1   4      590.94      566.94     14.68 o 
   2   1   4       42.73       45.31      3.46 o 
   3   1   4      439.56      444.22     15.44 o 
   4   1   4      209.64      202.93      7.30 o 
   5   1   4      529.67      533.34     19.84 o 
   6   1   4        0.35        7.20      3.07 o 
   7   1   4     1001.46     1023.33     26.34 o 
   8   1   4      404.10      373.11     18.65 o 
   9   1   4       39.33       55.32      9.04 o 
  10   1   4       92.12       83.71     10.91 o 
  11   1   4      185.61      201.74     24.27 o 
 -12   2   4       77.44       65.84     15.79 o 
 -11   2   4        6.17       29.07      6.07 o 
 -10   2   4        5.65       15.16      4.04 o 
  -9   2   4      796.26      845.43     41.01 o 
  -8   2   4      256.95      228.19     14.90 o 
  -7   2   4       71.30       55.65      3.57 o 
  -6   2   4      740.54      737.70     24.08 o 
  -5   2   4     2116.69     2225.57     60.58 o 
  -4   2   4        0.61       12.90      2.28 o 
  -3   2   4     3242.96     3205.13     61.24 o 
  -2   2   4     6184.40     6607.85     84.14 o 
  -1   2   4        5.89       14.77      1.30 o 
   0   2   4      620.76      594.88     12.09 o 
   1   2   4      503.26      483.49     12.42 o 
   2   2   4      398.68      423.38      7.54 o 
   3   2   4     1267.40     1385.37     24.31 o 
   4   2   4       27.58       44.43      3.05 o 
   5   2   4     1835.21     1805.93     42.93 o 
   6   2   4       15.45       29.10      8.75 o 
   7   2   4      251.98      277.42     12.79 o 
   8   2   4      280.34      269.86      9.12 o 
   9   2   4        9.82       14.70      3.89 o 
  10   2   4      229.99      252.71     20.39 o 
  11   2   4       10.90       19.52      5.87 o 
 -12   3   4       14.57       19.77      4.01 o 
 -11   3   4       75.01       77.54      9.57 o 
 -10   3   4      370.41      329.82     21.07 o 
  -9   3   4       60.66       47.02     18.93 o 
  -8   3   4        9.91       13.28      3.58 o 
  -7   3   4       99.90      100.45      5.92 o 
  -6   3   4      167.80      165.69     11.41 o 
  -5   3   4     2282.28     2137.84     53.29 o 
  -4   3   4     2690.04     2677.63     78.30 o 
  -3   3   4        7.94        5.81      2.67 o 
  -2   3   4       87.68       75.36      3.02 o 
  -1   3   4       54.45       79.43      3.14 o 
   0   3   4      392.73      383.66     13.11 o 
   1   3   4      991.51      909.57     14.55 o 
   2   3   4      568.56      555.08     14.78 o 
   3   3   4        3.29        8.75      1.70 o 
   4   3   4      631.68      583.12     21.16 o 
   5   3   4      292.42      238.37      9.76 o 
   6   3   4      611.38      615.15     35.39 o 
   7   3   4        0.00        7.81      3.31 o 
   8   3   4     1046.05     1142.66     32.53 o 
   9   3   4      499.22      477.86     28.50 o 
  10   3   4      154.45      163.43     13.64 o 
  11   3   4       35.89       32.35      6.03 o 
 -12   4   4      234.94      241.44     37.23 o 
 -11   4   4       47.27       30.20     12.31 o 
 -10   4   4       25.50       23.20      6.91 o 
  -9   4   4      613.97      664.02     19.51 o 
  -8   4   4        0.01       10.20      4.16 o 
  -7   4   4       16.23       22.49      5.80 o 
  -6   4   4     1549.32     1497.63     71.97 o 
  -5   4   4      446.38      440.90     17.74 o 
  -4   4   4      332.53      301.28     10.54 o 
  -3   4   4     1153.13     1070.47     32.69 o 
  -2   4   4      127.15      131.47      5.15 o 
  -1   4   4     5630.95     5424.38     34.08 o 
   0   4   4     1482.79     1407.16     24.44 o 
   1   4   4      341.59      279.31     14.11 o 
   2   4   4     5808.35     5924.27     79.03 o 
   3   4   4      307.08      276.39     12.91 o 
   4   4   4     1486.51     1393.26     33.32 o 
   5   4   4     1488.00     1421.93     37.35 o 
   6   4   4     2822.74     2745.68     72.39 o 
   7   4   4      563.40      525.20     18.36 o 
   8   4   4      125.90      104.79     10.03 o 
   9   4   4      130.30      148.89     15.73 o 
  10   4   4       50.20       54.53      7.97 o 
  11   4   4       37.26       32.33     11.68 o 
 -12   5   4       17.78       15.22      6.15 o 
 -11   5   4        9.57       15.33      8.14 o 
 -10   5   4       18.21       13.01      3.50 o 
  -9   5   4      123.17      119.41     11.10 o 
  -8   5   4      103.27       91.88     10.83 o 
  -7   5   4     1465.97     1459.99     45.43 o 
  -6   5   4      331.39      322.41     22.01 o 
  -5   5   4       23.55       48.55      3.16 o 
  -4   5   4     2593.58     2447.95     35.22 o 
  -3   5   4     4107.42     4076.54     88.01 o 
  -2   5   4       59.88       47.02      2.47 o 
  -1   5   4     2896.53     2826.56     34.74 o 
   0   5   4     3524.15     3469.77     51.57 o 
   1   5   4       20.61       22.04      2.73 o 
   2   5   4      271.76      293.75      8.82 o 
   3   5   4     3496.05     3547.32     51.39 o 
   4   5   4      383.28      355.69     13.75 o 
   5   5   4      365.52      359.14     15.14 o 
   6   5   4     2864.52     2763.61     72.18 o 
   7   5   4     1866.13     1850.27     85.79 o 
   8   5   4        0.24        7.66      2.27 o 
   9   5   4       36.38       39.63     12.83 o 
  10   5   4       19.28       16.57      4.02 o 
  11   5   4       91.18       77.38     15.11 o 
 -12   6   4        0.11        5.73      7.49 o 
 -11   6   4        1.44       10.59      8.90 o 
 -10   6   4        9.18        6.35      6.49 o 
  -9   6   4       24.53       27.53     13.55 o 
  -8   6   4      274.42      245.35      8.19 o 
  -7   6   4       51.10       48.35      4.59 o 
  -6   6   4      809.28      758.60     36.17 o 
  -5   6   4       97.06      118.68      6.19 o 
  -4   6   4      283.11      280.02     13.18 o 
  -3   6   4        8.66        6.75      1.45 o 
  -2   6   4      353.40      331.02      8.78 o 
  -1   6   4     3366.06     3651.00     45.85 o 
   0   6   4     3679.57     3855.95     75.36 o 
   1   6   4      220.75      253.77      8.11 o 
   2   6   4      809.18      739.80     21.05 o 
   3   6   4      205.37      237.93     10.69 o 
   4   6   4      339.35      305.86     13.01 o 
   5   6   4       13.94       19.75      7.55 o 
   6   6   4      713.42      764.84     30.52 o 
   7   6   4      182.60      183.97     13.43 o 
   8   6   4       16.90       18.34      3.15 o 
   9   6   4       17.31       15.64      3.61 o 
  10   6   4      240.98      254.92     18.97 o 
  11   6   4        0.82        7.97      5.03 o 
 -11   7   4      101.42      111.21     16.56 o 
 -10   7   4       37.07       44.61     21.47 o 
  -9   7   4        5.68       12.63      5.56 o 
  -8   7   4       51.16       36.26      7.00 o 
  -7   7   4      363.46      387.26     14.46 o 
  -6   7   4     1316.06     1366.97     36.47 o 
  -5   7   4      865.98      888.88     42.41 o 
  -4   7   4       21.08       21.21      1.81 o 
  -3   7   4        8.41       19.97      3.09 o 
  -2   7   4      310.34      278.00      9.42 o 
  -1   7   4        1.89        6.30      1.89 o 
   0   7   4     2525.44     2540.41     43.40 o 
   1   7   4      648.05      747.06     23.33 o 
   2   7   4       32.78       24.00      2.65 o 
   3   7   4       34.70       33.36      7.30 o 
   4   7   4       80.87       95.56      5.30 o 
   5   7   4       26.49       22.73      5.53 o 
   6   7   4     2676.92     2669.93     70.07 o 
   7   7   4        3.25       10.03      2.06 o 
   8   7   4      232.05      231.22     24.99 o 
   9   7   4      237.94      250.40     16.53 o 
  10   7   4        9.19       13.02      5.34 o 
  11   7   4      144.37      161.04     23.74 o 
 -11   8   4      479.30      548.79     80.39 o 
 -10   8   4        3.79       13.41      4.76 o 
  -9   8   4       24.36       20.99      8.04 o 
  -8   8   4       92.53      103.88      9.80 o 
  -7   8   4      444.04      440.90     21.81 o 
  -6   8   4      144.07      120.31      8.53 o 
  -5   8   4      222.33      228.62      8.00 o 
  -4   8   4       14.39       19.55      4.55 o 
  -3   8   4       79.19       69.78      3.37 o 
  -2   8   4     2087.58     2130.79     44.10 o 
  -1   8   4      298.27      266.95     10.23 o 
   0   8   4     1783.47     2033.88     27.90 o 
   1   8   4        0.10        5.74      1.59 o 
   2   8   4       14.12       10.34      2.10 o 
   3   8   4      106.88      105.05      6.56 o 
   4   8   4     1922.75     2009.77     61.47 o 
   5   8   4      544.57      511.70     19.40 o 
   6   8   4      522.77      515.86     13.39 o 
   7   8   4      104.22       79.98     13.00 o 
   8   8   4      481.59      461.22     17.96 o 
   9   8   4        0.46        9.77      5.27 o 
  10   8   4        1.27       22.99      8.08 o 
 -11   9   4      282.78      288.86     43.59 o 
 -10   9   4        6.17       12.47      4.45 o 
  -9   9   4      155.07      166.45     17.83 o 
  -8   9   4      182.47      163.00     25.14 o 
  -7   9   4       33.30       46.73      9.35 o 
  -6   9   4       11.17       11.66      4.11 o 
  -5   9   4     1631.96     1693.27     44.34 o 
  -4   9   4      131.53      118.48      4.32 o 
  -3   9   4      429.20      427.06     15.92 o 
  -2   9   4     4937.48     4781.53     95.69 o 
  -1   9   4     1551.06     1532.86     40.55 o 
   0   9   4      144.81      159.95     10.44 o 
   1   9   4      662.71      551.92     19.25 o 
   2   9   4     1637.10     1645.55     45.98 o 
   3   9   4     1135.72     1222.39     37.53 o 
   4   9   4      246.31      238.69     11.29 o 
   5   9   4     1005.81      983.57     36.93 o 
   6   9   4     2211.04     2232.75     76.08 o 
   7   9   4     1081.21     1008.19     51.00 o 
   8   9   4       65.85       82.80     11.69 o 
   9   9   4      194.04      208.74     36.11 o 
  10   9   4      281.84      323.33     47.99 o 
 -11  10   4       42.15       10.18      5.63 o 
 -10  10   4       25.68       29.97      8.11 o 
  -9  10   4       57.42       72.87     22.72 o 
  -8  10   4       33.85       45.92     15.34 o 
  -7  10   4        6.52       15.11      4.88 o 
  -6  10   4      122.70      150.40     12.33 o 
  -5  10   4      242.98      213.03     17.32 o 
  -4  10   4      891.69      837.80     22.89 o 
  -3  10   4        0.28        3.09      1.54 o 
  -2  10   4        0.96        5.96      2.44 o 
  -1  10   4      199.83      212.41     13.50 o 
   0  10   4       63.08       56.91      3.94 o 
   1  10   4        1.33        7.02      2.72 o 
   2  10   4       19.96       20.60      3.60 o 
   3  10   4      171.94      166.80      7.15 o 
   4  10   4       25.90       30.46      6.64 o 
   5  10   4       93.11       92.64      6.42 o 
   6  10   4       85.50       86.48     10.75 o 
   7  10   4        1.01       17.32      4.43 o 
   8  10   4      401.52      421.20     23.93 o 
   9  10   4      172.34      152.47     10.28 o 
  10  10   4       12.61       18.77      7.03 o 
 -10  11   4        9.53       22.87     10.46 o 
  -9  11   4        7.85       10.73      6.25 o 
  -8  11   4      131.18      150.76     15.37 o 
  -7  11   4      173.97      179.45     21.00 o 
  -6  11   4      129.51      114.35     16.36 o 
  -5  11   4       55.19       62.82     10.30 o 
  -4  11   4      117.77      125.47      7.48 o 
  -3  11   4     2516.19     2598.68     68.37 o 
  -2  11   4       76.29       74.24      6.47 o 
  -1  11   4       26.58       31.95      5.21 o 
   0  11   4       10.74       10.26      2.89 o 
   1  11   4      172.26      159.38      7.30 o 
   2  11   4       12.27       13.23      2.52 o 
   3  11   4      310.44      213.09     22.81 o 
   4  11   4       14.34       35.39      5.98 o 
   5  11   4       30.83       18.94      4.05 o 
   6  11   4      364.16      399.07     27.79 o 
   7  11   4        1.30       20.62      9.52 o 
   8  11   4        2.96       23.48      7.38 o 
   9  11   4       48.34       48.58      9.16 o 
 -10  12   4       61.38       66.95     13.26 o 
  -9  12   4       39.51       33.01      7.20 o 
  -8  12   4        3.58       11.47      5.97 o 
  -7  12   4       22.06       23.70      7.56 o 
  -6  12   4       74.13       72.18     10.12 o 
  -5  12   4      389.77      402.67     21.73 o 
  -4  12   4       92.48       59.65     11.28 o 
  -3  12   4        6.88        8.35      3.39 o 
  -2  12   4       59.57       57.41      8.15 o 
  -1  12   4      269.27      279.15     13.37 o 
   0  12   4       26.80       31.73      4.09 o 
   1  12   4       18.00       21.96      3.21 o 
   2  12   4       37.00       28.01      4.46 o 
   3  12   4      142.24      132.89     21.87 o 
   4  12   4       19.98       16.77      6.32 o 
   5  12   4        1.70        5.87      7.51 o 
   6  12   4       62.32       74.89     10.95 o 
   7  12   4        4.00        9.75     10.11 o 
   8  12   4        0.02       19.11      6.78 o 
   9  12   4      379.81      381.12     64.33 o 
  -9  13   4       29.24       26.19      9.13 o 
  -8  13   4       29.19       39.84     11.36 o 
  -7  13   4      485.29      572.60     32.29 o 
  -6  13   4     1193.41     1259.69     42.23 o 
  -5  13   4       92.26       76.05     12.12 o 
  -4  13   4      512.95      498.58     64.70 o 
  -3  13   4     8126.17     8761.56    115.42 o 
  -2  13   4      170.48      154.59     12.36 o 
  -1  13   4      676.90      638.60     25.62 o 
   0  13   4      945.67      853.00     32.51 o 
   1  13   4        1.23        8.63      3.45 o 
   2  13   4       69.55       58.49      7.02 o 
   3  13   4     3110.05     3090.48     98.73 o 
   4  13   4      282.56      263.11      5.80 o 
   5  13   4      235.11      295.14     17.55 o 
   6  13   4        0.07       22.34      6.52 o 
   7  13   4        7.11       11.27      7.26 o 
   8  13   4      209.63      217.38     35.48 o 
   9  13   4       74.96       70.03     23.65 o 
  -9  14   4        5.33       22.83      8.17 o 
  -8  14   4       19.05       23.53      6.99 o 
  -7  14   4       84.55       73.85     10.44 o 
  -6  14   4       70.41       67.67     10.15 o 
  -5  14   4       18.37       26.45      7.00 o 
  -4  14   4       66.68      101.87     14.22 o 
  -3  14   4      693.62      677.04     41.46 o 
  -2  14   4        7.78       15.91      4.12 o 
  -1  14   4       31.05       27.55      5.39 o 
   0  14   4        2.34        8.97      3.16 o 
   1  14   4       11.10       10.96      3.66 o 
   2  14   4      171.16      191.07     10.87 o 
   3  14   4      325.00      322.34     18.13 o 
   4  14   4        1.12        7.50      7.77 o 
   5  14   4      345.28      357.07     54.30 o 
   6  14   4      404.55      423.48     18.76 o 
   7  14   4       20.61       34.99      8.40 o 
   8  14   4        0.79        3.70      4.14 o 
  -8  15   4        8.18       15.91      9.06 o 
  -7  15   4        5.15       12.56      6.09 o 
  -6  15   4        7.57       11.17      3.59 o 
  -5  15   4       21.92       33.39      7.98 o 
  -4  15   4      343.57      346.17     32.28 o 
  -3  15   4      288.48      277.35     14.94 o 
  -2  15   4       17.66       31.42      6.32 o 
  -1  15   4       36.11       39.12      7.11 o 
   0  15   4      238.69      217.57     11.41 o 
   1  15   4       39.01       39.65      4.53 o 
   2  15   4       53.61       50.00      9.01 o 
   3  15   4      528.46      506.00     53.52 o 
   4  15   4       52.68       34.17      8.27 o 
   5  15   4        3.62        4.78      4.92 o 
   6  15   4       17.61       33.39      8.36 o 
   7  15   4       10.59       14.58      5.78 o 
  -8  16   4       37.04       44.92     11.60 o 
  -7  16   4       62.87       67.20     12.90 o 
  -6  16   4       34.95       43.54      9.04 o 
  -5  16   4       53.64       61.43     22.48 o 
  -4  16   4       81.17       78.59     10.93 o 
  -3  16   4       18.19       21.63      7.60 o 
  -2  16   4      224.86      209.27     25.51 o 
  -1  16   4      177.17      178.74     19.34 o 
   0  16   4        2.67        7.41      2.36 o 
   1  16   4        7.93       10.47      2.78 o 
   2  16   4      152.20      154.49     12.94 o 
   3  16   4      323.57      285.19     22.24 o 
   4  16   4      367.21      384.11     52.03 o 
   5  16   4       52.52       60.71     24.32 o 
   6  16   4        0.87       26.66      8.78 o 
   7  16   4       17.45       11.70     13.70 o 
  -7  17   4        5.41        5.79      5.53 o 
  -6  17   4       32.97       44.27     13.51 o 
  -5  17   4      145.24      182.43     32.83 o 
  -4  17   4        0.08       23.03     10.07 o 
  -3  17   4      218.82      183.83     22.14 o 
  -2  17   4       72.32       71.97     11.21 o 
  -1  17   4      271.93      282.00     14.56 o 
   0  17   4       92.87       98.17      7.83 o 
   1  17   4      187.90      181.03     15.70 o 
   2  17   4      190.07      208.29     23.42 o 
   3  17   4       33.26       28.03      6.94 o 
   4  17   4       39.17       38.91     13.35 o 
   5  17   4       93.01      103.28     17.29 o 
   6  17   4       90.28      110.96     26.49 o 
  -6  18   4      110.65       80.88     22.48 o 
  -5  18   4        4.87       27.21      8.98 o 
  -4  18   4       40.69       33.59      9.24 o 
  -3  18   4      344.18      344.90     30.62 o 
  -2  18   4       41.57       65.42     27.95 o 
  -1  18   4       29.55       26.77      3.80 o 
   0  18   4      204.77      240.00     15.44 o 
   1  18   4      431.04      477.38     71.00 o 
   2  18   4       11.20       14.68      6.69 o 
   3  18   4       79.45      103.91     15.09 o 
   4  18   4      321.44      334.87     62.84 o 
   5  18   4       16.29       14.71      7.28 o 
  -5  19   4       20.30       13.11     10.11 o 
  -4  19   4       20.52       37.19     20.88 o 
  -3  19   4       32.73       14.36     11.75 o 
  -2  19   4      186.78      167.39     19.13 o 
  -1  19   4       18.53       25.88      6.24 o 
   0  19   4       70.75       54.92     15.90 o 
   1  19   4      108.02      122.90     41.69 o 
   2  19   4       50.07       24.43      7.54 o 
   3  19   4        7.58       11.23      4.61 o 
   4  19   4        0.14       12.88      5.21 o 
  -3  20   4        4.97        7.98      7.38 o 
  -2  20   4      263.64      223.33     40.05 o 
  -1  20   4        0.28       17.57      6.76 o 
   0  20   4      256.84      213.43     65.97 o 
   1  20   4       13.23        8.11      5.46 o 
   2  20   4       13.42        9.44      4.90 o 
 -12   1   5        3.30       18.54      4.58 o 
 -11   1   5        7.29       14.73      5.18 o 
 -10   1   5      319.66      345.62     18.85 o 
  -9   1   5      207.44      216.86     17.30 o 
  -8   1   5      389.11      413.75     15.31 o 
  -7   1   5        0.07        8.78      4.00 o 
  -6   1   5      238.50      203.01     11.31 o 
  -5   1   5     1500.86     1333.89     57.51 o 
  -4   1   5     4240.93     4258.31    132.00 o 
  -3   1   5      441.08      491.65     15.94 o 
  -2   1   5     6239.45     6440.98     82.33 o 
  -1   1   5      874.78      812.46     20.64 o 
   0   1   5      427.42      429.08      7.56 o 
   1   1   5      512.06      480.39     13.76 o 
   2   1   5     9717.25    10439.91    159.46 o 
   3   1   5     1359.96     1330.03     23.88 o 
   4   1   5      408.17      436.26     21.07 o 
   5   1   5        0.21       13.46      3.74 o 
   6   1   5        6.51       10.21      4.78 o 
   7   1   5      652.22      682.12     25.43 o 
   8   1   5      412.48      382.01     24.25 o 
   9   1   5       10.16       17.73      4.39 o 
  10   1   5        7.55       14.37      4.18 o 
  11   1   5      299.51      287.82     33.29 o 
 -12   2   5       31.64       28.45      6.97 o 
 -11   2   5      183.14      181.21     16.97 o 
 -10   2   5      535.26      580.08     19.94 o 
  -9   2   5      264.69      308.01     24.63 o 
  -8   2   5       93.26       86.76      8.62 o 
  -7   2   5      900.84      894.59     29.38 o 
  -6   2   5       94.57       89.52      9.42 o 
  -5   2   5      892.54      818.58     43.39 o 
  -4   2   5     1347.77     1274.25     32.61 o 
  -3   2   5      330.07      317.18     11.80 o 
  -2   2   5       20.41       27.79      3.00 o 
  -1   2   5      888.14      898.56     25.60 o 
   0   2   5        1.14        4.83      3.29 o 
   1   2   5      742.72      706.62     22.28 o 
   2   2   5     2861.06     2846.67     30.67 o 
   3   2   5     7070.81     7146.63    131.69 o 
   4   2   5     3310.73     3175.34     73.66 o 
   5   2   5      319.50      306.73     14.34 o 
   6   2   5      716.59      739.32     40.99 o 
   7   2   5      559.13      539.17     12.88 o 
   8   2   5      217.20      204.66      9.39 o 
   9   2   5      334.00      332.05     22.76 o 
  10   2   5      481.95      508.05     14.96 o 
  11   2   5       55.40       58.62      6.48 o 
 -12   3   5       10.36       10.06      4.08 o 
 -11   3   5      117.72      114.27     18.74 o 
 -10   3   5      272.66      281.33     23.33 o 
  -9   3   5       63.63       64.80     17.35 o 
  -8   3   5       50.86       53.07      8.43 o 
  -7   3   5      175.94      153.10     17.60 o 
  -6   3   5      511.15      461.08     28.72 o 
  -5   3   5     1282.00     1182.30     29.77 o 
  -4   3   5     1052.87     1205.34     17.12 o 
  -3   3   5      151.08      126.33      5.49 o 
  -2   3   5     1739.94     1778.51     26.36 o 
  -1   3   5        0.58        4.20      1.50 o 
   0   3   5     3291.71     3187.77     50.17 o 
   1   3   5       24.86       31.98      2.34 o 
   2   3   5        4.31        5.18      1.49 o 
   3   3   5      458.03      368.63     13.83 o 
   4   3   5      974.85      959.54     25.94 o 
   5   3   5      858.99      767.01     23.25 o 
   6   3   5      231.90      219.22     11.24 o 
   7   3   5      580.53      541.09     13.65 o 
   8   3   5       16.59       23.77      3.51 o 
   9   3   5      253.84      280.22     14.12 o 
  10   3   5       15.59       20.54      4.16 o 
  11   3   5      346.53      333.94     34.80 o 
 -12   4   5      137.78      134.96     23.26 o 
 -11   4   5        0.04       13.84     12.85 o 
 -10   4   5        3.82       11.99      6.21 o 
  -9   4   5      333.90      339.74      9.79 o 
  -8   4   5      184.94      185.53      9.72 o 
  -7   4   5      435.78      430.87     35.91 o 
  -6   4   5      627.23      615.12     25.30 o 
  -5   4   5       92.93       98.80      5.74 o 
  -4   4   5      203.49      221.77     11.47 o 
  -3   4   5     1590.16     1619.17     31.30 o 
  -2   4   5      364.50      326.07      9.78 o 
  -1   4   5        4.19       10.38      1.43 o 
   0   4   5      201.55      176.04      7.52 o 
   1   4   5       96.08       97.82      5.17 o 
   2   4   5       95.28       80.04      5.10 o 
   3   4   5      267.29      222.37     13.91 o 
   4   4   5       21.96       15.20      1.56 o 
   5   4   5      412.26      391.53     15.27 o 
   6   4   5      205.23      187.98     13.36 o 
   7   4   5        3.70       13.85      3.64 o 
   8   4   5       42.31       44.03      7.60 o 
   9   4   5      170.13      161.10     13.09 o 
  10   4   5        0.09        3.88      2.98 o 
  11   4   5       50.86       31.36      6.74 o 
 -12   5   5        0.12       10.75      7.38 o 
 -11   5   5       87.75       85.98      9.45 o 
 -10   5   5      117.03      114.31     13.27 o 
  -9   5   5      127.09      134.53     11.34 o 
  -8   5   5        0.68       12.08      5.46 o 
  -7   5   5       56.80       62.81      9.44 o 
  -6   5   5       14.22       25.51      6.11 o 
  -5   5   5      790.77      798.32     31.08 o 
  -4   5   5     1667.73     1608.48     47.27 o 
  -3   5   5      124.70       88.14      7.13 o 
  -2   5   5       88.97       83.64      6.13 o 
  -1   5   5       14.94       12.65      4.37 o 
   0   5   5        8.90       21.59      1.91 o 
   1   5   5      752.56      837.19     22.38 o 
   2   5   5      233.62      218.78     12.68 o 
   3   5   5      490.98      498.42     19.13 o 
   4   5   5        5.05        9.51      2.13 o 
   5   5   5      220.77      210.81     14.99 o 
   6   5   5       22.87       49.58     13.64 o 
   7   5   5      473.59      483.02     22.82 o 
   8   5   5      385.24      404.02     17.05 o 
   9   5   5       33.24       37.70      8.39 o 
  10   5   5       13.36        9.26      3.26 o 
  11   5   5      199.08      218.92     30.32 o 
 -11   6   5        0.12       18.24     11.05 o 
 -10   6   5       87.34       73.23     11.06 o 
  -9   6   5      776.04      758.80     26.92 o 
  -8   6   5     1038.07     1010.45     28.52 o 
  -7   6   5        3.36        7.66      2.88 o 
  -6   6   5     3026.04     2953.32    120.17 o 
  -5   6   5      111.70      107.27     11.03 o 
  -4   6   5       31.77       28.67      3.18 o 
  -3   6   5       11.67        7.90      1.88 o 
  -2   6   5      795.60      756.07     21.01 o 
  -1   6   5     7319.02     8001.82    123.52 o 
   0   6   5       55.73       67.12      6.17 o 
   1   6   5        5.61       10.64      1.90 o 
   2   6   5      775.49      749.25     40.24 o 
   3   6   5      532.90      469.59     27.36 o 
   4   6   5       10.54       15.77      6.89 o 
   5   6   5     3307.44     3078.80    112.34 o 
   6   6   5      685.74      658.94     20.22 o 
   7   6   5      110.32      100.87      9.04 o 
   8   6   5      279.83      276.76     18.05 o 
   9   6   5      325.28      286.95     15.78 o 
  10   6   5        4.22        9.33      9.25 o 
 -11   7   5       31.57       27.52      7.41 o 
 -10   7   5        3.67       13.60      5.16 o 
  -9   7   5        2.32        9.59      3.41 o 
  -8   7   5      342.52      346.20     10.40 o 
  -7   7   5       74.30       85.48     13.68 o 
  -6   7   5       46.62       39.99      3.97 o 
  -5   7   5      491.32      416.54     17.68 o 
  -4   7   5       14.68       16.77      1.97 o 
  -3   7   5      611.78      600.62     25.41 o 
  -2   7   5      957.60      878.91     28.12 o 
  -1   7   5       23.06       19.21      4.12 o 
   0   7   5     1325.13     1392.80     19.90 o 
   1   7   5     2754.93     2792.88     50.39 o 
   2   7   5      179.53      209.66     12.36 o 
   3   7   5      259.67      292.25     13.22 o 
   4   7   5       26.56       23.98      5.81 o 
   5   7   5      965.70      955.59     31.57 o 
   6   7   5      124.22      108.10      7.93 o 
   7   7   5      215.30      228.58      9.84 o 
   8   7   5       50.76       46.48     21.37 o 
   9   7   5       17.15       23.10      4.44 o 
  10   7   5       11.81        8.96      4.01 o 
 -11   8   5      173.27      143.10     13.90 o 
 -10   8   5      219.05      243.08     13.72 o 
  -9   8   5       50.01       52.94      8.15 o 
  -8   8   5      487.86      454.11     33.71 o 
  -7   8   5        0.39       13.35      3.94 o 
  -6   8   5       30.56       40.19      4.77 o 
  -5   8   5      222.03      213.95      8.73 o 
  -4   8   5      503.82      493.19     15.91 o 
  -3   8   5        0.26        5.79      1.62 o 
  -2   8   5      127.79      133.79      4.97 o 
  -1   8   5     3850.88     4028.71     71.09 o 
   0   8   5      171.04      190.28     12.93 o 
   1   8   5     1987.01     2025.89     43.82 o 
   2   8   5      253.77      275.78     11.60 o 
   3   8   5      347.10      326.94     14.55 o 
   4   8   5     1468.86     1428.33     63.50 o 
   5   8   5       55.65       45.73      4.99 o 
   6   8   5     1549.88     1532.78     46.47 o 
   7   8   5      487.19      498.32     19.88 o 
   8   8   5       64.10       53.90      6.20 o 
   9   8   5        0.19       17.86     11.12 o 
  10   8   5      396.59      394.08     58.41 o 
 -11   9   5       10.37       15.59      6.06 o 
 -10   9   5        0.95       11.06      5.57 o 
  -9   9   5        0.41        3.19      6.95 o 
  -8   9   5        0.27        9.40      5.70 o 
  -7   9   5      548.93      537.01     13.23 o 
  -6   9   5        5.12        7.22      1.47 o 
  -5   9   5      166.43      154.43      5.00 o 
  -4   9   5      175.43      146.78     15.97 o 
  -3   9   5      349.22      335.83     13.30 o 
  -2   9   5      188.97      146.54      7.85 o 
  -1   9   5       46.68       56.39      4.36 o 
   0   9   5       69.66       73.91      4.77 o 
   1   9   5      278.18      279.92     21.05 o 
   2   9   5       12.84       11.29      2.56 o 
   3   9   5      298.84      308.42     18.29 o 
   4   9   5        3.37        8.83      8.25 o 
   5   9   5        1.28        5.35      5.35 o 
   6   9   5        0.08        9.34      3.13 o 
   7   9   5        0.79       10.73      3.87 o 
   8   9   5       75.03       82.23     13.39 o 
   9   9   5       29.01       20.55     12.33 o 
  10   9   5        7.52       13.52     15.65 o 
 -10  10   5       63.25       48.47      9.50 o 
  -9  10   5       25.66       33.75      5.22 o 
  -8  10   5       82.36       65.84     10.04 o 
  -7  10   5      301.74      357.59     33.18 o 
  -6  10   5        1.37        3.73      4.87 o 
  -5  10   5      883.36      952.09     23.30 o 
  -4  10   5     1442.80     1456.46     47.21 o 
  -3  10   5      426.88      417.96     16.96 o 
  -2  10   5       30.09       42.74      6.00 o 
  -1  10   5     1622.91     1660.47     46.92 o 
   0  10   5      109.13      109.35      5.37 o 
   1  10   5      775.69      807.08     37.39 o 
   2  10   5       47.09       61.71      5.24 o 
   3  10   5       86.13       78.83      7.39 o 
   4  10   5      634.97      640.94     22.35 o 
   5  10   5        6.21        8.27      1.87 o 
   6  10   5     1776.39     1682.14     53.15 o 
   7  10   5      655.50      690.78     26.66 o 
   8  10   5      207.89      204.83     27.21 o 
   9  10   5       10.62       16.96      9.60 o 
 -10  11   5        7.63       12.92      6.91 o 
  -9  11   5        2.67       10.13      5.21 o 
  -8  11   5       29.72       40.64      8.59 o 
  -7  11   5      408.51      389.03     20.24 o 
  -6  11   5       19.30       24.21     13.70 o 
  -5  11   5     1507.31     1492.97     19.60 o 
  -4  11   5      130.71      127.70     11.17 o 
  -3  11   5      370.93      344.14     15.50 o 
  -2  11   5        1.16        7.08      2.16 o 
  -1  11   5     1865.78     1850.60     55.45 o 
   0  11   5      117.10      107.67      5.34 o 
   1  11   5        0.34        7.14      2.60 o 
   2  11   5       14.42       15.21      3.51 o 
   3  11   5       89.55       70.82      5.59 o 
   4  11   5      486.87      445.87     44.69 o 
   5  11   5        5.53       11.95      2.63 o 
   6  11   5       80.37       86.00      6.87 o 
   7  11   5       50.94       31.58      8.08 o 
   8  11   5       37.38       48.12      9.16 o 
   9  11   5        1.67       15.35      4.72 o 
 -10  12   5       41.90       24.07      7.96 o 
  -9  12   5      314.05      341.95     26.71 o 
  -8  12   5       18.35       27.14      6.30 o 
  -7  12   5        3.45       12.91      4.87 o 
  -6  12   5       43.37       66.74      9.69 o 
  -5  12   5        1.22       20.11      4.65 o 
  -4  12   5     1182.63     1225.31     33.37 o 
  -3  12   5     1138.79     1110.05     35.83 o 
  -2  12   5       54.02       53.86      5.18 o 
  -1  12   5       13.85       21.64      3.64 o 
   0  12   5       80.60       79.27     10.06 o 
   1  12   5        0.03        7.35      2.32 o 
   2  12   5      518.40      561.44     21.45 o 
   3  12   5        0.92       10.31      3.70 o 
   4  12   5      180.26      189.04     10.00 o 
   5  12   5      553.10      570.57     42.19 o 
   6  12   5      257.64      284.09     15.07 o 
   7  12   5      101.09       72.36     25.29 o 
   8  12   5     1048.84     1232.06     58.82 o 
   9  12   5      121.78      128.34     22.66 o 
  -9  13   5        0.49        6.75      6.17 o 
  -8  13   5        0.67        8.21      7.22 o 
  -7  13   5      170.41      181.51     17.70 o 
  -6  13   5       69.09       82.25     13.91 o 
  -5  13   5      186.07      208.17     18.13 o 
  -4  13   5      408.46      467.67     22.57 o 
  -3  13   5        5.37       12.60      4.88 o 
  -2  13   5      203.51      204.89      8.69 o 
  -1  13   5        0.00        9.50      2.34 o 
   0  13   5        0.41        8.44      4.73 o 
   1  13   5       21.90       29.00     10.13 o 
   2  13   5        3.25        6.36      3.43 o 
   3  13   5       16.84       15.47      9.52 o 
   4  13   5        1.25        3.41      2.10 o 
   5  13   5       89.85      107.17      9.13 o 
   6  13   5        1.30       18.11      5.95 o 
   7  13   5        4.98        9.68      5.17 o 
   8  13   5        2.90       12.57      6.75 o 
  -9  14   5       59.24       44.50     11.62 o 
  -8  14   5       43.56       25.92      6.90 o 
  -7  14   5      101.84      103.25     16.37 o 
  -6  14   5       20.67       20.42      6.21 o 
  -5  14   5       55.58       53.36     10.84 o 
  -4  14   5      685.19      740.31     29.54 o 
  -3  14   5     1239.09     1356.82     66.17 o 
  -2  14   5      197.90      193.57     15.18 o 
  -1  14   5      136.97      156.45     12.16 o 
   0  14   5      242.96      257.26     11.66 o 
   1  14   5        0.83        8.59      2.67 o 
   2  14   5        2.52        4.01      4.68 o 
   3  14   5      174.81      157.66     13.77 o 
   4  14   5       20.49       20.39      6.44 o 
   5  14   5       39.20       47.09      7.74 o 
   6  14   5      106.44       96.27     17.88 o 
   7  14   5       45.50       70.68     37.39 o 
   8  14   5       40.42       63.70     14.37 o 
  -8  15   5       28.32       43.76     12.65 o 
  -7  15   5        6.48       11.53      5.04 o 
  -6  15   5       98.94      117.87     17.81 o 
  -5  15   5       15.24       16.51      5.70 o 
  -4  15   5        1.84        7.65      9.91 o 
  -3  15   5      142.26      149.30     15.16 o 
  -2  15   5       31.84       39.24      5.82 o 
  -1  15   5       35.44       45.55      7.13 o 
   0  15   5      312.18      331.91     20.47 o 
   1  15   5       42.26       37.71      9.37 o 
   2  15   5       10.32        7.77      3.87 o 
   3  15   5      193.63      175.77     13.31 o 
   4  15   5       73.02       97.44     29.98 o 
   5  15   5      118.38      163.79     38.64 o 
   6  15   5       86.33       69.93     15.69 o 
   7  15   5        7.18        4.77      5.39 o 
  -7  16   5       76.09      104.45     16.72 o 
  -6  16   5       32.99       26.03     24.47 o 
  -5  16   5      186.82      218.36     44.93 o 
  -4  16   5      417.02      401.70     36.96 o 
  -3  16   5      359.02      349.69     26.08 o 
  -2  16   5       92.42       69.87      9.85 o 
  -1  16   5       95.28      106.34     11.20 o 
   0  16   5      119.34      105.39      6.81 o 
   1  16   5        1.02        8.25      4.48 o 
   2  16   5        0.12        9.33      5.00 o 
   3  16   5      370.79      315.36     19.19 o 
   4  16   5      228.47      283.68     28.26 o 
   5  16   5       93.16       78.04     11.11 o 
   6  16   5      234.78      255.87     43.27 o 
  -7  17   5       34.54       27.48      8.24 o 
  -6  17   5        0.71       20.53      5.73 o 
  -5  17   5       13.94       23.94     11.12 o 
  -4  17   5      343.31      291.21     26.50 o 
  -3  17   5       90.86       77.51     17.14 o 
  -2  17   5       28.63       49.29     10.11 o 
  -1  17   5       45.58       40.73      7.22 o 
   0  17   5        0.10        4.12      2.48 o 
   1  17   5       83.26       89.11      8.68 o 
   2  17   5      234.37      187.53     38.45 o 
   3  17   5       37.91       27.07      7.42 o 
   4  17   5        0.86       13.63      4.77 o 
   5  17   5       57.60       54.12     12.77 o 
   6  17   5        0.71       15.93      5.38 o 
  -6  18   5       96.80       60.13     15.12 o 
  -5  18   5        8.03       18.08      5.43 o 
  -4  18   5        2.01       10.29      5.13 o 
  -3  18   5       63.98       62.63     12.98 o 
  -2  18   5       19.08       26.60      8.27 o 
  -1  18   5       63.40       67.19     10.19 o 
   0  18   5       11.68       16.17      9.13 o 
   1  18   5       21.49       26.43     13.70 o 
   2  18   5        1.88        9.28      8.63 o 
   3  18   5        0.75        4.84      6.56 o 
   4  18   5       26.71       20.76      7.61 o 
   5  18   5       50.83       77.66     18.27 o 
  -4  19   5       28.00       22.78     16.63 o 
  -3  19   5       15.28       18.64      4.46 o 
  -2  19   5      225.85      205.29     25.10 o 
  -1  19   5       13.67       13.39      5.14 o 
   0  19   5       22.04       35.97     21.04 o 
   1  19   5       29.33       24.53      7.15 o 
   2  19   5       76.61      100.37     17.61 o 
   3  19   5       30.28       12.36      7.24 o 
  -2  20   5       13.33       22.84      7.51 o 
  -1  20   5       99.56       95.94     57.77 o 
   0  20   5       32.59       19.67     16.47 o 
   1  20   5        4.01       19.27     12.72 o 
 -12   0   6       48.88       37.52     41.02 o 
 -11   0   6       18.65        9.11     12.88 o 
 -10   0   6      330.08      332.46     73.85 o 
  -9   0   6      780.63      754.65     86.73 o 
  -8   0   6      672.46      706.74     26.62 o 
  -7   0   6     1480.09     1502.79     81.42 o 
  -6   0   6      287.88      316.72     25.37 o 
  -5   0   6     1061.84     1125.33     55.35 o 
  -4   0   6    20302.44    23642.32     88.29 o 
  -3   0   6     1715.66     1696.67    129.16 o 
  -2   0   6       47.96       17.77      5.38 o 
  -1   0   6       95.77       90.59     18.17 o 
   0   0   6      817.91      718.47     27.54 o 
   1   0   6      139.40      210.10     10.88 o 
   2   0   6     8800.01     9648.75    125.00 o 
   3   0   6      170.55      214.57      8.77 o 
   4   0   6     1206.40     1197.23     41.87 o 
   5   0   6      249.71      223.23     12.58 o 
   6   0   6     1055.37     1047.08     47.04 o 
   7   0   6     2645.81     2671.18     57.69 o 
   8   0   6     1039.57     1062.96     51.91 o 
   9   0   6       62.26       56.56      9.74 o 
  10   0   6      608.20      621.35     66.01 o 
  11   0   6       29.47       19.71      7.01 o 
 -12   1   6        6.74       10.22      3.55 o 
 -11   1   6        1.94       17.26      4.24 o 
 -10   1   6       13.50       31.73      5.37 o 
  -9   1   6        0.90       28.09      5.91 o 
  -8   1   6      111.16      109.61      9.29 o 
  -7   1   6     1065.86     1109.11     35.98 o 
  -6   1   6       51.15       59.36      5.64 o 
  -5   1   6       13.21       18.67      2.69 o 
  -4   1   6      456.92      441.96     18.29 o 
  -3   1   6      787.72      825.79     35.11 o 
  -2   1   6      446.48      472.01     19.86 o 
  -1   1   6     1495.04     1525.35     32.99 o 
   0   1   6      125.00      134.50      5.91 o 
   1   1   6      262.02      251.25     11.28 o 
   2   1   6      850.87      842.22     24.56 o 
   3   1   6      728.40      716.15     23.33 o 
   4   1   6      806.33      786.30     28.76 o 
   5   1   6     1840.50     1814.06     56.08 o 
   6   1   6      158.37      148.33      5.65 o 
   7   1   6      362.22      369.57     16.28 o 
   8   1   6      144.23      159.29      8.39 o 
   9   1   6       19.32       24.61      4.46 o 
  10   1   6       29.80       46.22      6.68 o 
  11   1   6       17.52       25.81      5.39 o 
 -12   2   6      160.18      143.06     15.98 o 
 -11   2   6       24.47       12.54      3.76 o 
 -10   2   6       64.11       63.80      9.48 o 
  -9   2   6       17.63       19.15      4.18 o 
  -8   2   6      105.41      101.46     10.27 o 
  -7   2   6      990.48     1000.34     32.69 o 
  -6   2   6      416.33      427.37     16.92 o 
  -5   2   6     2527.04     2513.98     60.24 o 
  -4   2   6     5729.83     5857.12     95.03 o 
  -3   2   6      615.76      711.82     39.11 o 
  -2   2   6     2067.61     2201.23     44.71 o 
  -1   2   6       13.97        4.96      4.25 o 
   0   2   6      170.85      180.31      6.59 o 
   1   2   6      761.67      754.63     20.35 o 
   2   2   6    14822.80    16944.47    391.15 o 
   3   2   6        4.06        9.99      3.21 o 
   4   2   6      979.25      899.29     28.55 o 
   5   2   6      301.60      273.41     26.23 o 
   6   2   6     2170.89     2207.78     61.23 o 
   7   2   6     2067.92     2082.75     48.27 o 
   8   2   6       26.82       31.92      5.27 o 
   9   2   6      453.09      438.10     17.79 o 
  10   2   6      314.46      290.82     16.21 o 
  11   2   6        9.71        9.42      5.01 o 
 -12   3   6       62.23       53.59     13.05 o 
 -11   3   6        0.62        9.95      3.85 o 
 -10   3   6       11.89       12.12      3.84 o 
  -9   3   6      169.98      190.98     16.68 o 
  -8   3   6      320.79      338.49     20.81 o 
  -7   3   6      141.20      148.88      6.56 o 
  -6   3   6      138.90      142.06     14.36 o 
  -5   3   6      196.81      198.76     13.74 o 
  -4   3   6      270.48      265.62     11.58 o 
  -3   3   6     2266.01     2289.55     51.33 o 
  -2   3   6     1094.04      956.83     27.70 o 
  -1   3   6      971.89      904.30     21.85 o 
   0   3   6     1442.05     1423.88     16.43 o 
   1   3   6      356.84      303.58      9.74 o 
   2   3   6      924.68      891.02     26.01 o 
   3   3   6       19.84       32.12      2.97 o 
   4   3   6      350.57      308.22     23.02 o 
   5   3   6        1.53       14.89      4.76 o 
   6   3   6      101.97       81.56     13.25 o 
   7   3   6      133.18      128.16     10.38 o 
   8   3   6      155.80      170.02     16.56 o 
   9   3   6       14.26       22.50      6.46 o 
  10   3   6       51.62       73.34     10.20 o 
  11   3   6        8.17       22.70      6.95 o 
 -12   4   6      276.65      300.59     42.05 o 
 -11   4   6       10.17       14.78      3.77 o 
 -10   4   6       10.19       16.85      8.73 o 
  -9   4   6      597.13      610.79     32.03 o 
  -8   4   6        2.74       11.31      3.29 o 
  -7   4   6       27.86       28.13      5.05 o 
  -6   4   6       68.87       57.16      3.75 o 
  -5   4   6      685.49      687.57     21.35 o 
  -4   4   6     1740.87     1772.09     53.95 o 
  -3   4   6       98.47      111.84      8.24 o 
  -2   4   6      343.44      325.46     11.46 o 
  -1   4   6     2425.90     2351.18     43.95 o 
   0   4   6      306.10      300.72     13.00 o 
   1   4   6        1.50        9.43      2.21 o 
   2   4   6      777.70      734.98     26.39 o 
   3   4   6      588.49      553.58     27.95 o 
   4   4   6      995.91      981.33     40.62 o 
   5   4   6     5060.30     4962.11    179.40 o 
   6   4   6      765.79      757.18     23.38 o 
   7   4   6       30.89       17.14      4.42 o 
   8   4   6       27.77       36.08      7.86 o 
   9   4   6      784.84      816.71     22.91 o 
  10   4   6        4.91       15.17      3.96 o 
 -12   5   6      131.76      142.34     21.54 o 
 -11   5   6      129.20      153.71     11.56 o 
 -10   5   6      100.08       70.57     13.97 o 
  -9   5   6        4.01        8.13      3.14 o 
  -8   5   6      272.87      256.98     16.85 o 
  -7   5   6      295.66      281.18     24.71 o 
  -6   5   6      227.14      178.12     14.13 o 
  -5   5   6      493.98      503.30     16.27 o 
  -4   5   6     1627.26     1558.77     44.56 o 
  -3   5   6     7068.32     7012.36    292.44 o 
  -2   5   6     1095.47     1084.48     18.97 o 
  -1   5   6     2856.53     2948.37     54.91 o 
   0   5   6     2182.52     1932.30     41.15 o 
   1   5   6     1339.93     1352.01     25.62 o 
   2   5   6     1965.72     1933.04     48.75 o 
   3   5   6     5489.14     5551.70    127.87 o 
   4   5   6     4443.89     4270.77    144.78 o 
   5   5   6     2551.10     2500.37     76.46 o 
   6   5   6     2586.56     2571.66     76.58 o 
   7   5   6      169.06      168.66     15.96 o 
   8   5   6      179.46      197.29     20.00 o 
   9   5   6        2.52        6.85      4.40 o 
  10   5   6       39.35       24.65      5.13 o 
 -11   6   6       15.77       17.80      6.96 o 
 -10   6   6       77.14       69.98      8.38 o 
  -9   6   6       60.38       50.79      7.63 o 
  -8   6   6      115.82      113.75     10.54 o 
  -7   6   6      782.17      789.91     22.82 o 
  -6   6   6      794.69      720.26     39.22 o 
  -5   6   6       30.92       30.48      3.80 o 
  -4   6   6      228.99      239.21     16.74 o 
  -3   6   6      307.79      310.96     14.87 o 
  -2   6   6     5433.62     5828.14    124.35 o 
  -1   6   6        1.25        7.86      1.53 o 
   0   6   6       28.79       32.54      3.01 o 
   1   6   6      209.29      204.26     13.86 o 
   2   6   6      429.25      440.66     22.81 o 
   3   6   6      215.86      196.97     11.94 o 
   4   6   6      905.87      874.61     27.99 o 
   5   6   6     1730.66     1538.82     42.03 o 
   6   6   6      326.49      339.64     19.88 o 
   7   6   6      195.71      195.68     12.89 o 
   8   6   6       99.88      109.54     10.10 o 
   9   6   6       22.23       18.32      6.73 o 
  10   6   6       68.96       61.52     15.89 o 
 -11   7   6       76.20       89.74     24.01 o 
 -10   7   6        6.83       13.41     16.82 o 
  -9   7   6       59.64       82.71     20.10 o 
  -8   7   6       17.68       28.59      3.93 o 
  -7   7   6       53.68       57.97      4.85 o 
  -6   7   6      757.11      680.86     32.35 o 
  -5   7   6      350.91      340.03     18.09 o 
  -4   7   6      289.50      282.39     15.33 o 
  -3   7   6     1184.50     1201.05     39.21 o 
  -2   7   6      331.81      382.51     11.96 o 
  -1   7   6      878.74     1012.53     21.41 o 
   0   7   6      967.90      935.76     27.61 o 
   1   7   6       19.49       19.90      3.99 o 
   2   7   6        4.55        7.96      4.25 o 
   3   7   6     3658.78     3697.68    111.82 o 
   4   7   6      587.89      560.98     30.86 o 
   5   7   6        8.09       14.18      2.83 o 
   6   7   6      155.64      146.32     10.01 o 
   7   7   6      271.64      309.25     50.20 o 
   8   7   6      564.84      523.90     34.02 o 
   9   7   6      122.48      109.47      9.94 o 
  10   7   6      100.73      140.72     13.49 o 
 -11   8   6       10.61       13.69      4.85 o 
 -10   8   6       56.72       57.26     16.08 o 
  -9   8   6       66.16       69.64      9.25 o 
  -8   8   6        2.14        4.33      1.65 o 
  -7   8   6      152.25      148.94     13.69 o 
  -6   8   6       35.34       52.66     10.73 o 
  -5   8   6       34.56       45.95      7.96 o 
  -4   8   6        1.26        9.79      2.04 o 
  -3   8   6        4.08        5.70      1.78 o 
  -2   8   6       47.73       61.89      4.73 o 
  -1   8   6      314.04      282.62     12.44 o 
   0   8   6        3.22        5.88      1.49 o 
   1   8   6      784.99      730.83     20.74 o 
   2   8   6       11.28       13.22      3.45 o 
   3   8   6      131.68      144.48     12.99 o 
   4   8   6     2370.10     2482.53    147.30 o 
   5   8   6      554.78      544.99     15.89 o 
   6   8   6       14.51       14.26      3.49 o 
   7   8   6      158.77      152.53     19.00 o 
   8   8   6       36.72       46.72     11.82 o 
   9   8   6        3.70       12.40      4.52 o 
  10   8   6       82.03       76.71     20.80 o 
 -11   9   6       45.26       57.88     22.80 o 
 -10   9   6      248.19      221.51     42.00 o 
  -9   9   6       32.99       37.78     28.53 o 
  -8   9   6       95.06      104.53     11.26 o 
  -7   9   6       40.77       37.60      4.15 o 
  -6   9   6      308.41      300.73     13.25 o 
  -5   9   6      414.99      400.94     19.91 o 
  -4   9   6      209.15      188.79     22.03 o 
  -3   9   6       34.52       33.71      3.49 o 
  -2   9   6     1726.20     1734.10     56.31 o 
  -1   9   6        0.98       13.88      2.12 o 
   0   9   6      539.12      556.65     37.39 o 
   1   9   6     1069.39     1012.38     29.38 o 
   2   9   6     1751.57     1737.65     54.43 o 
   3   9   6       17.56       20.34      4.90 o 
   4   9   6      254.02      274.15     22.00 o 
   5   9   6       85.31       87.42      6.88 o 
   6   9   6      142.43      111.13     23.65 o 
   7   9   6        0.27        3.75      2.89 o 
   8   9   6      169.20      176.13     23.83 o 
   9   9   6       50.21       66.23     15.93 o 
 -10  10   6       11.39       16.48      5.20 o 
  -9  10   6       56.49       90.44     13.43 o 
  -8  10   6       78.17       68.88     10.35 o 
  -7  10   6        0.66        3.12      2.10 o 
  -6  10   6     1490.39     1546.96     42.22 o 
  -5  10   6      557.51      531.16     22.48 o 
  -4  10   6      139.52      152.97     14.74 o 
  -3  10   6       11.85       16.00      3.73 o 
  -2  10   6      208.50      220.36     23.79 o 
  -1  10   6      143.13      141.30      8.20 o 
   0  10   6       30.54       44.72      4.40 o 
   1  10   6       36.33       33.57      4.63 o 
   2  10   6        5.15        6.98      2.81 o 
   3  10   6       13.14       11.79      4.81 o 
   4  10   6      243.64      254.27     10.26 o 
   5  10   6       42.28       33.05     11.99 o 
   6  10   6      306.58      316.33     19.16 o 
   7  10   6      878.78      924.56     55.89 o 
   8  10   6       21.35       28.11     15.38 o 
   9  10   6       50.68       51.04      9.70 o 
 -10  11   6       58.73       44.51     14.64 o 
  -9  11   6        0.17        8.20      6.48 o 
  -8  11   6       11.36       18.96     12.53 o 
  -7  11   6       23.15       22.60     32.01 o 
  -6  11   6     1029.03     1024.63     37.06 o 
  -5  11   6        0.77        7.62      2.96 o 
  -4  11   6      251.70      228.53     15.78 o 
  -3  11   6      623.43      623.09     29.71 o 
  -2  11   6       36.18       24.35      3.45 o 
  -1  11   6      118.25      136.90      8.02 o 
   0  11   6      303.31      346.39     17.21 o 
   1  11   6       71.99       86.69      7.55 o 
   2  11   6      480.48      461.59     23.88 o 
   3  11   6      647.71      682.45     14.31 o 
   4  11   6      134.05      150.29     14.00 o 
   5  11   6      141.51      138.06     12.58 o 
   6  11   6      627.15      618.23     17.98 o 
   7  11   6      102.69      132.07     28.14 o 
   8  11   6        0.15        7.77      4.38 o 
   9  11   6       37.51       51.59     11.28 o 
 -10  12   6       68.16      106.41     33.18 o 
  -9  12   6        3.24       16.47     14.44 o 
  -8  12   6       24.94       45.67      7.40 o 
  -7  12   6        1.81        9.77      4.33 o 
  -6  12   6      300.99      324.52     40.13 o 
  -5  12   6      124.17      124.53     14.01 o 
  -4  12   6      392.54      340.63     13.38 o 
  -3  12   6      232.77      207.61     13.82 o 
  -2  12   6       31.94       29.08      5.13 o 
  -1  12   6       87.67       87.31     11.22 o 
   0  12   6       69.41       54.13     12.87 o 
   1  12   6        2.01       11.59      2.75 o 
   2  12   6      151.58      155.28     13.97 o 
   3  12   6       51.45       56.75      6.95 o 
   4  12   6      137.20      152.51     13.24 o 
   5  12   6       46.99       57.44     15.21 o 
   6  12   6      260.66      271.90     21.68 o 
   7  12   6      268.29      290.13     32.94 o 
   8  12   6      137.17      143.34     21.37 o 
  -9  13   6       80.72       89.94     17.14 o 
  -8  13   6        7.29       11.75      5.35 o 
  -7  13   6      193.26      234.53     33.22 o 
  -6  13   6      171.66      212.83     53.87 o 
  -5  13   6      458.66      455.76     24.64 o 
  -4  13   6      429.71      383.08     37.52 o 
  -3  13   6       78.61       83.11     11.25 o 
  -2  13   6       17.94       16.60      8.17 o 
  -1  13   6      131.80      134.99     12.66 o 
   0  13   6     1111.43     1117.38     33.45 o 
   1  13   6      602.05      545.91     35.84 o 
   2  13   6        3.30        6.76      3.17 o 
   3  13   6      485.07      547.75     18.37 o 
   4  13   6       18.28       20.62      2.92 o 
   5  13   6       15.03       39.55     19.36 o 
   6  13   6      568.74      683.20     24.87 o 
   7  13   6      105.71      102.70     16.22 o 
   8  13   6       28.65       29.79     18.07 o 
  -9  14   6       33.77       26.78     13.51 o 
  -8  14   6      120.93      131.67     26.89 o 
  -7  14   6        0.74       11.75      4.50 o 
  -6  14   6       87.39       77.45     11.32 o 
  -5  14   6       47.24       33.32      8.16 o 
  -4  14   6       22.79       24.91      5.63 o 
  -3  14   6        1.38        9.53      7.76 o 
  -2  14   6        2.53       12.98      3.32 o 
  -1  14   6       30.54       38.84      8.63 o 
   0  14   6       55.53       46.60     17.19 o 
   1  14   6       34.98       33.24      4.21 o 
   2  14   6      227.28      211.30     40.35 o 
   3  14   6       24.72       22.34      6.14 o 
   4  14   6      161.03      180.82     16.74 o 
   5  14   6       82.92       99.30     12.78 o 
   6  14   6       58.34       48.51     32.48 o 
   7  14   6        0.11        3.79      4.05 o 
  -8  15   6        1.42        9.76      6.05 o 
  -7  15   6       96.24       84.25     27.91 o 
  -6  15   6      102.56      108.08     21.70 o 
  -5  15   6       93.81       99.17     23.03 o 
  -4  15   6        0.03       24.13      7.24 o 
  -3  15   6       17.38       21.63      5.16 o 
  -2  15   6      280.49      269.32     16.67 o 
  -1  15   6      201.19      227.87     12.41 o 
   0  15   6      126.55      150.43     10.33 o 
   1  15   6      171.87      160.00     10.22 o 
   2  15   6      429.85      383.52     37.79 o 
   3  15   6        0.65       12.04      8.05 o 
   4  15   6      110.13      119.14     36.42 o 
   5  15   6      601.93      620.73     90.75 o 
   6  15   6        0.02       10.27      4.11 o 
   7  15   6       12.73       22.96      6.91 o 
  -7  16   6       13.43       14.03      5.87 o 
  -6  16   6       30.60       39.82     17.06 o 
  -5  16   6      272.67      242.11     21.66 o 
  -4  16   6      140.48      159.08     27.01 o 
  -3  16   6       62.69       65.02      9.88 o 
  -2  16   6        1.36        8.36      3.08 o 
  -1  16   6        8.56       17.18      3.85 o 
   0  16   6        1.05       13.75      3.49 o 
   1  16   6        1.05        9.86      3.05 o 
   2  16   6      276.30      242.25     18.61 o 
   3  16   6      151.63      161.36     31.58 o 
   4  16   6       20.47       41.35      9.72 o 
   5  16   6       78.89       93.41     13.62 o 
   6  16   6       37.14       59.66     13.78 o 
  -6  17   6       52.49       17.89     11.36 o 
  -5  17   6        2.38       15.13      6.51 o 
  -4  17   6       15.70        3.83      4.82 o 
  -3  17   6      257.66      226.61     17.53 o 
  -2  17   6      174.83      179.90     20.10 o 
  -1  17   6      169.81      182.59     15.40 o 
   0  17   6       96.99      109.44     14.11 o 
   1  17   6      437.80      463.19     16.12 o 
   2  17   6      345.96      352.67     20.82 o 
   3  17   6       28.22       21.54      6.25 o 
   4  17   6      133.60       98.36     13.76 o 
   5  17   6       60.27       43.73     15.96 o 
  -5  18   6       20.24       31.58     18.11 o 
  -4  18   6       14.47       21.16      8.16 o 
  -3  18   6       12.41       23.95      8.31 o 
  -2  18   6       24.36       38.71      9.41 o 
  -1  18   6        0.40        8.64     17.96 o 
   0  18   6       20.77        8.74      3.99 o 
   1  18   6       73.42       78.14     11.88 o 
   2  18   6        6.83        9.53     11.83 o 
   3  18   6        1.40       14.84      5.98 o 
   4  18   6       20.87       25.55      7.02 o 
  -4  19   6       14.70        5.75      7.26 o 
  -3  19   6      140.18      134.27     26.05 o 
  -2  19   6        4.73       21.44      5.52 o 
  -1  19   6      209.48      170.43     31.18 o 
   0  19   6       61.96       38.72     20.06 o 
   1  19   6       82.24       66.45      7.79 o 
   2  19   6        2.13        8.19      4.19 o 
   3  19   6      109.94       96.88     29.43 o 
 -12   1   7       66.02       66.38     10.36 o 
 -11   1   7      290.63      281.25     15.27 o 
 -10   1   7        0.06        9.80      3.97 o 
  -9   1   7       13.06       20.31      8.74 o 
  -8   1   7      642.98      660.79     20.63 o 
  -7   1   7     1271.47     1255.84     35.97 o 
  -6   1   7      917.49      935.58     34.46 o 
  -5   1   7     4878.03     4942.06    144.43 o 
  -4   1   7        0.33        5.41      2.31 o 
  -3   1   7      140.23      165.05     13.78 o 
  -2   1   7      942.15      914.38     40.34 o 
  -1   1   7     1672.45     1582.08     52.02 o 
   0   1   7      499.71      500.28     12.90 o 
   1   1   7      573.60      528.52     16.62 o 
   2   1   7     1243.43     1227.07     26.03 o 
   3   1   7      101.46       90.53      4.85 o 
   4   1   7       60.41       70.57      5.26 o 
   5   1   7     1684.25     1757.08     47.36 o 
   6   1   7       81.46       73.55     10.33 o 
   7   1   7      233.69      167.75      8.56 o 
   8   1   7      378.31      422.29     17.45 o 
   9   1   7       10.05       18.55      6.38 o 
  10   1   7      130.31      137.65     15.17 o 
 -12   2   7      110.29      106.22     17.99 o 
 -11   2   7       12.56       16.75      4.65 o 
 -10   2   7       76.11       91.19      7.54 o 
  -9   2   7       36.56       39.55      6.80 o 
  -8   2   7       47.87       51.90     13.37 o 
  -7   2   7      133.82      130.33     10.76 o 
  -6   2   7     1229.16     1268.59     57.96 o 
  -5   2   7      119.02      125.40      7.07 o 
  -4   2   7     1658.59     1630.13     44.51 o 
  -3   2   7      247.41      235.55     15.47 o 
  -2   2   7     4065.21     4605.77     90.28 o 
  -1   2   7     3026.62     3008.62     88.03 o 
   0   2   7     1162.26     1105.63     22.38 o 
   1   2   7      857.59      897.17     24.42 o 
   2   2   7        0.02        4.47      3.10 o 
   3   2   7       45.78       66.45      6.74 o 
   4   2   7        7.32        8.75      3.85 o 
   5   2   7      103.01       87.36      6.00 o 
   6   2   7        8.38       13.83      3.48 o 
   7   2   7      391.16      362.38     13.58 o 
   8   2   7      354.45      341.57     12.00 o 
   9   2   7       35.53       38.69      7.94 o 
  10   2   7      201.48      207.06     15.73 o 
 -12   3   7       12.08       16.32      9.36 o 
 -11   3   7      195.33      156.81     10.43 o 
 -10   3   7       33.30       34.95     11.66 o 
  -9   3   7        0.96       13.10      3.81 o 
  -8   3   7      177.94      179.19     12.74 o 
  -7   3   7      412.19      434.85     15.55 o 
  -6   3   7        9.55        9.09      5.64 o 
  -5   3   7     1084.96     1120.84     57.56 o 
  -4   3   7      892.31      888.55     29.01 o 
  -3   3   7        0.50       13.32      3.25 o 
  -2   3   7        1.17        6.08      2.12 o 
  -1   3   7      246.97      265.42     19.43 o 
   0   3   7     3631.93     3362.81     89.39 o 
   1   3   7     2326.78     2274.26     35.63 o 
   2   3   7      403.68      457.23     15.60 o 
   3   3   7      676.48      626.53     20.98 o 
   4   3   7       52.48       67.18     13.31 o 
   5   3   7      103.94      130.07      6.85 o 
   6   3   7       99.24       95.69      8.73 o 
   7   3   7      432.34      451.76     15.09 o 
   8   3   7       88.24       97.83      9.48 o 
   9   3   7       41.88       49.10      6.64 o 
  10   3   7      375.74      399.68     24.34 o 
 -12   4   7        9.40       15.11      6.15 o 
 -11   4   7       74.66       52.88      8.37 o 
 -10   4   7        3.42        7.72      3.65 o 
  -9   4   7      192.82      209.89     10.39 o 
  -8   4   7     1199.64     1166.91     32.64 o 
  -7   4   7      153.53      183.69     13.23 o 
  -6   4   7        0.45        8.99      6.26 o 
  -5   4   7      443.35      421.51     30.30 o 
  -4   4   7      172.32      177.30     13.06 o 
  -3   4   7      727.33      658.40     24.37 o 
  -2   4   7      383.10      323.63     11.23 o 
  -1   4   7        8.19       15.32      2.44 o 
   0   4   7      266.27      255.64     10.71 o 
   1   4   7      204.17      179.37     11.38 o 
   2   4   7      197.07      172.25     14.35 o 
   3   4   7      765.22      705.71     54.54 o 
   4   4   7      322.19      318.25     19.51 o 
   5   4   7      264.75      262.72     18.54 o 
   6   4   7      142.18      123.71     10.27 o 
   7   4   7       48.72       53.61      7.11 o 
   8   4   7       31.05       34.70      7.64 o 
   9   4   7      239.42      273.93     19.02 o 
  10   4   7       27.16       33.22      6.42 o 
 -11   5   7      218.25      233.55     19.98 o 
 -10   5   7        3.20       18.05      6.48 o 
  -9   5   7       67.77       87.78     10.03 o 
  -8   5   7      424.93      439.61     14.26 o 
  -7   5   7       93.58       91.51      7.50 o 
  -6   5   7      195.30      224.75     11.19 o 
  -5   5   7       30.93       39.20      3.59 o 
  -4   5   7       11.97       16.81      3.89 o 
  -3   5   7     1409.61     1386.26     43.84 o 
  -2   5   7     1693.53     1746.09     46.03 o 
  -1   5   7      104.63      134.01     12.00 o 
   0   5   7     1894.91     1920.12     38.43 o 
   1   5   7       94.65       91.92      5.68 o 
   2   5   7       77.55       75.66      7.59 o 
   3   5   7       58.28       44.13      4.87 o 
   4   5   7       88.83       96.92      7.19 o 
   5   5   7      406.14      406.10     17.94 o 
   6   5   7      188.37      196.43     13.24 o 
   7   5   7       41.18       31.54      5.91 o 
   8   5   7      184.65      196.14     28.66 o 
   9   5   7        3.54        6.98      4.15 o 
  10   5   7      104.51      125.72     16.60 o 
 -11   6   7      136.84      137.15     17.27 o 
 -10   6   7       50.99       53.91      7.97 o 
  -9   6   7      479.16      438.56     18.66 o 
  -8   6   7      539.14      558.88     17.65 o 
  -7   6   7      131.84      130.78      9.62 o 
  -6   6   7        6.79       13.28      2.78 o 
  -5   6   7       42.06       39.83      3.79 o 
  -4   6   7       30.86       20.37      2.36 o 
  -3   6   7       96.64       90.44      5.24 o 
  -2   6   7       87.12       57.86      5.66 o 
  -1   6   7      404.83      407.87     13.19 o 
   0   6   7      180.36      178.67      7.50 o 
   1   6   7     2211.91     2325.28     49.28 o 
   2   6   7       22.27       23.04      3.04 o 
   3   6   7      515.90      515.33     23.31 o 
   4   6   7     1754.07     1765.12     55.59 o 
   5   6   7      399.06      370.12     16.49 o 
   6   6   7      498.61      509.00     23.96 o 
   7   6   7       67.70       63.86      9.86 o 
   8   6   7       54.05       56.03      7.91 o 
   9   6   7      663.09      672.72     44.85 o 
  10   6   7       54.75       62.24     13.46 o 
 -11   7   7       28.09       35.13     13.08 o 
 -10   7   7       25.45       10.76      8.86 o 
  -9   7   7       28.33       38.60      5.56 o 
  -8   7   7       17.89       12.60      9.34 o 
  -7   7   7      299.92      282.07      8.69 o 
  -6   7   7       11.72       11.97      3.90 o 
  -5   7   7      261.34      254.96     12.61 o 
  -4   7   7       32.30       33.04      3.68 o 
  -3   7   7      294.06      296.52     11.64 o 
  -2   7   7     2706.32     2716.20     68.66 o 
  -1   7   7     1465.08     1359.98     29.38 o 
   0   7   7      910.04      936.00     35.67 o 
   1   7   7      111.74       98.08      8.24 o 
   2   7   7     2044.98     1940.93     61.69 o 
   3   7   7       64.20       75.96      6.25 o 
   4   7   7      841.88      850.60     59.15 o 
   5   7   7      173.40      175.07     11.17 o 
   6   7   7      418.10      416.13     31.07 o 
   7   7   7       23.79       27.16      6.55 o 
   8   7   7      288.95      265.10     42.98 o 
   9   7   7        9.54        8.62      3.08 o 
  10   7   7       62.89       77.11     19.24 o 
 -11   8   7        0.81        4.86      9.99 o 
 -10   8   7       11.02       12.04      4.44 o 
  -9   8   7       22.81       28.42      7.85 o 
  -8   8   7      328.73      351.09     17.64 o 
  -7   8   7      138.60      121.69     12.05 o 
  -6   8   7       39.08       33.87      4.85 o 
  -5   8   7       57.60       55.88      5.43 o 
  -4   8   7     1056.96      983.12     35.36 o 
  -3   8   7     1710.66     1640.99     52.29 o 
  -2   8   7      202.85      214.25     18.70 o 
  -1   8   7      738.60      639.13     33.65 o 
   0   8   7      374.01      369.27     24.80 o 
   1   8   7      161.88      156.49      8.80 o 
   2   8   7       31.08       34.89      4.76 o 
   3   8   7      577.01      609.71     40.17 o 
   4   8   7     4257.61     4714.11    200.94 o 
   5   8   7        0.20        5.52      3.37 o 
   6   8   7       67.17       52.88      5.64 o 
   7   8   7       34.43       35.69      7.70 o 
   8   8   7      149.84      141.02     17.74 o 
   9   8   7       39.73       36.87     13.97 o 
 -10   9   7        1.05       13.57     14.48 o 
  -9   9   7       16.34       36.28      8.83 o 
  -8   9   7       24.30       14.64      6.47 o 
  -7   9   7      254.90      255.35     11.54 o 
  -6   9   7       71.01       74.68      7.19 o 
  -5   9   7       87.53       83.15      9.71 o 
  -4   9   7      208.87      194.09     11.45 o 
  -3   9   7       83.96       73.98      5.76 o 
  -2   9   7       99.89      105.34      6.80 o 
  -1   9   7       14.16       20.17      4.76 o 
   0   9   7      745.51      764.90     45.52 o 
   1   9   7      171.84      157.68     14.45 o 
   2   9   7        0.31        8.75      2.55 o 
   3   9   7      123.26      143.54     11.74 o 
   4   9   7      192.80      214.21     16.95 o 
   5   9   7      304.62      320.64     26.80 o 
   6   9   7      117.09      108.80     10.15 o 
   7   9   7      132.70      105.32     14.93 o 
   8   9   7       20.76       43.46     13.04 o 
   9   9   7        0.08        4.62      4.76 o 
 -10  10   7      150.41      154.53     27.32 o 
  -9  10   7       39.22       32.72     14.75 o 
  -8  10   7       24.92       28.42      7.00 o 
  -7  10   7      598.33      659.35     24.90 o 
  -6  10   7      360.86      356.11     15.98 o 
  -5  10   7       13.04       12.01      2.42 o 
  -4  10   7      453.07      438.70     19.38 o 
  -3  10   7      126.21      116.07      8.79 o 
  -2  10   7        2.49        9.33      2.36 o 
  -1  10   7      181.12      186.62      9.53 o 
   0  10   7        7.57       21.47      4.19 o 
   1  10   7      529.26      470.12     23.58 o 
   2  10   7       64.82       75.30      8.00 o 
   3  10   7       36.54       40.86      4.91 o 
   4  10   7     1319.98     1309.67     45.05 o 
   5  10   7      541.84      551.04     23.56 o 
   6  10   7       15.92       10.86      4.16 o 
   7  10   7      443.61      507.06     20.08 o 
   8  10   7      124.44      127.60     15.19 o 
   9  10   7        2.54       17.59      6.30 o 
 -10  11   7        1.03        9.98      7.42 o 
  -9  11   7       48.14       42.21      8.94 o 
  -8  11   7       96.71      111.92     23.42 o 
  -7  11   7      558.45      612.79     23.38 o 
  -6  11   7      162.24      161.63     15.10 o 
  -5  11   7      129.09      122.57     16.69 o 
  -4  11   7      140.95      169.71     20.54 o 
  -3  11   7      373.01      366.47     17.14 o 
  -2  11   7      373.24      438.04     31.42 o 
  -1  11   7      191.66      195.80     14.81 o 
   0  11   7        3.22       13.67      3.49 o 
   1  11   7      810.58      827.75     30.72 o 
   2  11   7      490.85      516.70     18.36 o 
   3  11   7      310.76      288.54     16.58 o 
   4  11   7        1.08       11.76      2.97 o 
   5  11   7      325.99      354.27     24.01 o 
   6  11   7        5.57       14.00      3.99 o 
   7  11   7       71.65       75.46     14.13 o 
   8  11   7      184.28      208.95     41.41 o 
  -9  12   7        1.85        9.34      5.43 o 
  -8  12   7      170.96      189.14     22.14 o 
  -7  12   7       10.74       18.53      6.61 o 
  -6  12   7        0.19        4.88      2.39 o 
  -5  12   7     1106.17     1127.79     31.59 o 
  -4  12   7       70.14       39.31      6.52 o 
  -3  12   7      655.51      683.52     26.55 o 
  -2  12   7      746.16      786.51     29.75 o 
  -1  12   7      113.46       88.62      9.70 o 
   0  12   7        0.34        4.73      5.58 o 
   1  12   7     1752.04     1597.40     45.13 o 
   2  12   7       74.34       64.46      8.86 o 
   3  12   7       51.81       57.51      8.26 o 
   4  12   7      167.57      167.78      8.97 o 
   5  12   7       11.52        8.02      3.62 o 
   6  12   7      110.00      120.05     16.75 o 
   7  12   7        4.96       12.47      4.90 o 
   8  12   7       21.76       13.20      6.41 o 
  -9  13   7       12.42       30.67     11.87 o 
  -8  13   7        0.00       18.44      8.55 o 
  -7  13   7       58.13       65.05     16.08 o 
  -6  13   7        0.75        9.41      4.82 o 
  -5  13   7      181.52      201.59     50.47 o 
  -4  13   7       44.54       36.02     18.04 o 
  -3  13   7        2.24        9.94      3.40 o 
  -2  13   7       13.64       12.52      4.23 o 
  -1  13   7       42.75       52.02      7.24 o 
   0  13   7       25.06       25.94      5.24 o 
   1  13   7      148.86      187.41     11.79 o 
   2  13   7       12.41       13.69      3.70 o 
   3  13   7      176.99      181.04     10.56 o 
   4  13   7       91.02       88.63      9.44 o 
   5  13   7        5.92        5.79      9.06 o 
   6  13   7        1.27       17.24     24.83 o 
   7  13   7        8.65       10.26      4.98 o 
  -8  14   7        6.20       15.31      7.88 o 
  -7  14   7       29.87       30.60      8.90 o 
  -6  14   7       90.75       76.98     15.69 o 
  -5  14   7      919.82      991.96     50.85 o 
  -4  14   7        0.01       11.00      3.94 o 
  -3  14   7       31.51       27.08      5.76 o 
  -2  14   7        5.10       10.74      3.87 o 
  -1  14   7      318.19      377.58     33.04 o 
   0  14   7        4.79       19.20      7.05 o 
   1  14   7     1447.46     1510.82     48.14 o 
   2  14   7       22.73       31.13      7.40 o 
   3  14   7       71.96       39.18     17.68 o 
   4  14   7        6.06        8.87      4.53 o 
   5  14   7        0.47       14.92      5.12 o 
   6  14   7       25.48       23.68      7.03 o 
   7  14   7        7.81       10.81      7.61 o 
  -8  15   7       69.16       69.19     15.76 o 
  -7  15   7        0.29        8.31      4.91 o 
  -6  15   7        1.49       17.35     14.72 o 
  -5  15   7       10.79       14.80      6.57 o 
  -4  15   7       72.84       91.93     11.39 o 
  -3  15   7      127.39       98.13      9.31 o 
  -2  15   7      127.58      135.42     10.96 o 
  -1  15   7       66.78       77.18     13.50 o 
   0  15   7      517.49      497.81     18.21 o 
   1  15   7       99.24      113.20      9.73 o 
   2  15   7      259.97      218.24     18.52 o 
   3  15   7      405.26      480.28     64.09 o 
   4  15   7      346.07      424.78     41.92 o 
   5  15   7       31.05       26.94     12.45 o 
   6  15   7       44.07       78.74     14.71 o 
  -7  16   7      104.51       71.32     36.61 o 
  -6  16   7       73.03       57.73     12.76 o 
  -5  16   7       27.45       18.74      8.96 o 
  -4  16   7      122.18      109.26     18.60 o 
  -3  16   7       86.87       87.25     27.79 o 
  -2  16   7       15.00       18.55      7.27 o 
  -1  16   7       49.72       43.53     11.13 o 
   0  16   7      187.11      157.01     13.58 o 
   1  16   7      141.04      117.12     16.33 o 
   2  16   7        0.38        4.64      2.55 o 
   3  16   7       21.98       23.27      7.15 o 
   4  16   7       38.73       38.19      8.85 o 
   5  16   7      101.37       46.45     13.21 o 
  -6  17   7       95.06       94.37     39.66 o 
  -5  17   7       33.12       27.19      8.26 o 
  -4  17   7       74.14       57.55     11.97 o 
  -3  17   7       63.65       63.74     11.94 o 
  -2  17   7       16.72       37.76      7.26 o 
  -1  17   7       95.64       72.31     10.22 o 
   0  17   7       67.30       67.53     10.47 o 
   1  17   7        0.94       16.44      3.63 o 
   2  17   7       61.86       89.71     15.04 o 
   3  17   7       86.74       54.31     24.20 o 
   4  17   7       73.42       67.89     26.97 o 
  -5  18   7       18.54       26.19      8.43 o 
  -4  18   7        6.14        3.03      5.14 o 
  -3  18   7       10.01        2.63      4.35 o 
  -2  18   7       23.40        9.56      6.44 o 
  -1  18   7        3.98       10.23      4.04 o 
   0  18   7        2.81        9.74      5.79 o 
   1  18   7      138.53       82.47     21.32 o 
   2  18   7        0.02       14.68      4.86 o 
   3  18   7       83.36       76.85     17.86 o 
  -3  19   7       34.95       20.22     10.34 o 
  -2  19   7      241.31      242.79     40.99 o 
  -1  19   7       45.78       42.46     21.59 o 
   0  19   7        3.11        0.00     11.94 o 
   1  19   7       47.69       29.86     15.81 o 
   2  19   7      144.45      122.33     35.68 o 
 -12   0   8       13.55       28.79      8.62 o 
 -11   0   8      276.55      283.30     21.27 o 
 -10   0   8      269.27      307.20     63.27 o 
  -9   0   8      361.29      383.85     39.58 o 
  -8   0   8      449.81      516.64     17.96 o 
  -7   0   8     4365.37     4634.67    211.87 o 
  -6   0   8     1506.98     1655.10     88.68 o 
  -5   0   8       77.84      123.81     11.24 o 
  -4   0   8     1548.93     1508.64     79.55 o 
  -3   0   8      565.06      502.13     44.03 o 
  -2   0   8     2181.00     2215.38     89.31 o 
  -1   0   8      220.64      361.61     53.01 o 
   0   0   8     5799.53     6644.56    131.87 o 
   1   0   8     3266.73     3308.58    189.04 o 
   2   0   8      755.82      829.13     42.63 o 
   3   0   8       78.29       81.39      8.18 o 
   4   0   8     2572.47     2273.05     98.10 o 
   5   0   8      507.84      459.11     32.87 o 
   6   0   8       20.68       38.52      9.00 o 
   7   0   8      288.73      342.44     24.16 o 
   8   0   8      552.30      542.16     29.31 o 
   9   0   8       62.89       59.25     10.87 o 
  10   0   8      150.85      109.87     31.30 o 
 -12   1   8       23.38       23.80      7.32 o 
 -11   1   8       13.32       25.84      6.29 o 
 -10   1   8      169.19      197.82     13.85 o 
  -9   1   8       40.40       42.74      6.81 o 
  -8   1   8      247.74      259.23      9.59 o 
  -7   1   8      743.70      753.90     23.57 o 
  -6   1   8      999.38      945.19     45.31 o 
  -5   1   8        2.93        7.95      4.31 o 
  -4   1   8       75.02       62.47      5.77 o 
  -3   1   8        0.01        2.25      3.22 o 
  -2   1   8      108.41      125.60     27.92 o 
  -1   1   8       23.71       31.17      4.38 o 
   0   1   8      162.22      146.43     10.68 o 
   1   1   8       99.90      108.00      9.70 o 
   2   1   8     1366.26     1375.70     40.67 o 
   3   1   8      774.35      783.03     22.17 o 
   4   1   8      378.89      381.23     17.04 o 
   5   1   8      309.26      298.09     11.61 o 
   6   1   8     1645.34     1626.66     38.67 o 
   7   1   8       98.88      140.26     10.22 o 
   8   1   8       77.14       80.92      8.33 o 
   9   1   8       34.99       29.39      5.17 o 
  10   1   8       46.35       43.22     10.66 o 
 -11   2   8        1.42       15.38      4.03 o 
 -10   2   8       36.05       41.25     12.69 o 
  -9   2   8        5.86       10.48      3.65 o 
  -8   2   8      180.87      148.17     13.06 o 
  -7   2   8      109.90      101.77      8.40 o 
  -6   2   8        5.67       17.65      5.00 o 
  -5   2   8        3.78       12.10      3.50 o 
  -4   2   8      760.69      747.33     20.96 o 
  -3   2   8      815.31     1007.56     27.44 o 
  -2   2   8      344.87      418.75     31.83 o 
  -1   2   8     1490.73     1444.49     64.85 o 
   0   2   8     2185.82     2337.40     97.45 o 
   1   2   8      222.08      220.29      9.44 o 
   2   2   8       80.72       76.40      7.35 o 
   3   2   8       24.59       25.07      3.01 o 
   4   2   8      715.26      674.06     30.59 o 
   5   2   8      493.96      445.01     13.82 o 
   6   2   8      222.22      251.23     10.19 o 
   7   2   8        6.20       11.53      5.87 o 
   8   2   8       69.01       93.53     20.34 o 
   9   2   8      172.36      163.01     13.31 o 
  10   2   8       77.74       56.53      9.58 o 
 -11   3   8        3.12        8.06      3.45 o 
 -10   3   8        0.71        6.15      6.03 o 
  -9   3   8        7.86       15.57      6.32 o 
  -8   3   8      104.29      127.63     12.26 o 
  -7   3   8      618.53      587.03     13.61 o 
  -6   3   8      112.86      125.92      7.53 o 
  -5   3   8       30.92       31.47      3.77 o 
  -4   3   8       88.24       97.19      8.28 o 
  -3   3   8      120.49       99.09      5.26 o 
  -2   3   8      709.89      757.29     34.01 o 
  -1   3   8       41.29       77.35      7.99 o 
   0   3   8       66.89       69.01      6.83 o 
   1   3   8       22.59       21.94      7.38 o 
   2   3   8      231.20      224.51     12.35 o 
   3   3   8       25.05       28.01      4.13 o 
   4   3   8       41.14       46.60      6.48 o 
   5   3   8      740.67      721.50     42.03 o 
   6   3   8        7.65       13.15      5.39 o 
   7   3   8       69.36       63.39      6.84 o 
   8   3   8      179.30      177.33     15.71 o 
   9   3   8        2.76       12.69      4.27 o 
  10   3   8        1.09        4.30      3.25 o 
 -11   4   8       74.62       77.77     19.77 o 
 -10   4   8       22.98       23.11      4.86 o 
  -9   4   8      184.93      199.46     10.17 o 
  -8   4   8      186.83      215.82     21.06 o 
  -7   4   8      492.53      495.03     25.85 o 
  -6   4   8     1142.11     1144.32     38.39 o 
  -5   4   8     1811.57     1721.34     53.37 o 
  -4   4   8      260.36      266.43     27.88 o 
  -3   4   8       39.01       26.49      3.40 o 
  -2   4   8      541.39      488.47     21.84 o 
  -1   4   8        2.31        6.80      2.62 o 
   0   4   8      494.71      572.95     33.51 o 
   1   4   8     1881.31     1820.94     44.32 o 
   2   4   8       50.70       67.15      6.74 o 
   3   4   8     1473.41     1396.18     87.49 o 
   4   4   8       66.14       83.01     12.94 o 
   5   4   8        0.14       13.50      4.04 o 
   6   4   8     1437.11     1398.33     39.02 o 
   7   4   8       83.55       88.19      9.17 o 
   8   4   8       63.32       52.39      6.02 o 
   9   4   8      788.41      799.05     34.51 o 
  10   4   8        3.10       12.61      7.61 o 
 -11   5   8       65.14       77.49     12.69 o 
 -10   5   8        6.55       15.50      3.83 o 
  -9   5   8        0.37       14.20      4.19 o 
  -8   5   8     1028.78      960.07     25.86 o 
  -7   5   8      339.13      370.02     10.96 o 
  -6   5   8     1776.87     1883.70     51.18 o 
  -5   5   8       94.76      103.68      7.03 o 
  -4   5   8        0.75        5.25      2.83 o 
  -3   5   8     1843.55     1851.19    113.71 o 
  -2   5   8       47.65       47.68      3.99 o 
  -1   5   8      137.79      141.18      4.04 o 
   0   5   8     1070.99     1043.94     26.73 o 
   1   5   8      736.92      746.58     23.16 o 
   2   5   8        8.69       15.85      2.44 o 
   3   5   8     3911.77     3932.76    139.30 o 
   4   5   8      413.73      411.07     17.35 o 
   5   5   8      120.77      134.40     11.56 o 
   6   5   8        2.10       11.89      4.34 o 
   7   5   8      276.85      288.74     14.78 o 
   8   5   8        0.10       19.46      5.39 o 
   9   5   8       29.05       32.66      5.74 o 
  10   5   8       12.72       21.55     11.40 o 
 -11   6   8        1.44        6.78      5.59 o 
 -10   6   8       33.65       43.61      9.06 o 
  -9   6   8      136.11      116.05      9.86 o 
  -8   6   8        0.06       16.19      3.51 o 
  -7   6   8      124.29      156.63      8.52 o 
  -6   6   8        7.36       10.68      2.91 o 
  -5   6   8       91.17       96.71      5.56 o 
  -4   6   8      119.35       97.38     10.59 o 
  -3   6   8      214.73      233.32     11.92 o 
  -2   6   8        2.82        7.77      1.87 o 
  -1   6   8      360.56      359.68     15.17 o 
   0   6   8       37.60       31.41      3.42 o 
   1   6   8      284.83      249.78     15.13 o 
   2   6   8      687.91      626.92     32.45 o 
   3   6   8     1612.81     1570.67     57.40 o 
   4   6   8       10.74       16.44      4.32 o 
   5   6   8       78.58       85.29     10.59 o 
   6   6   8        7.56       26.49      5.77 o 
   7   6   8      793.17      800.15     25.81 o 
   8   6   8       81.03       90.90     20.82 o 
   9   6   8      187.19      193.69     16.41 o 
 -11   7   8       44.20       40.04     13.90 o 
 -10   7   8        8.00        9.85      4.62 o 
  -9   7   8       47.08       33.61      7.26 o 
  -8   7   8       81.78       74.59      8.66 o 
  -7   7   8      269.28      233.70     17.95 o 
  -6   7   8       62.33       67.55     15.70 o 
  -5   7   8      124.61      117.59     14.45 o 
  -4   7   8      206.93      193.91     22.01 o 
  -3   7   8     2305.19     2513.69     78.07 o 
  -2   7   8       53.09       61.85      4.85 o 
  -1   7   8       35.09       48.28      5.68 o 
   0   7   8      795.09      753.46     26.95 o 
   1   7   8     1198.04     1243.03     49.81 o 
   2   7   8        4.47        7.59      2.19 o 
   3   7   8     2190.76     2326.04    169.46 o 
   4   7   8      925.89      931.46     20.50 o 
   5   7   8      177.30      164.01     10.42 o 
   6   7   8        7.24       15.98      5.17 o 
   7   7   8      227.90      233.11     21.17 o 
   8   7   8       65.73       46.57     13.15 o 
   9   7   8        1.08       11.53      3.62 o 
 -11   8   8      117.01      101.21     39.23 o 
 -10   8   8       12.30       16.62      4.18 o 
  -9   8   8       61.53       71.83     16.47 o 
  -8   8   8       30.45       53.22      7.37 o 
  -7   8   8      397.47      409.43     12.79 o 
  -6   8   8      209.61      200.99     11.60 o 
  -5   8   8        0.02        5.14      4.97 o 
  -4   8   8     1834.67     1734.75     63.64 o 
  -3   8   8      386.39      407.80     24.71 o 
  -2   8   8      507.19      551.15     19.88 o 
  -1   8   8        1.18        5.69      4.11 o 
   0   8   8      325.92      308.37     27.54 o 
   1   8   8       73.52       81.99      9.06 o 
   2   8   8       52.85       44.96      9.94 o 
   3   8   8      373.50      383.50     18.94 o 
   4   8   8      120.23      116.65     12.51 o 
   5   8   8      168.65      183.73     17.84 o 
   6   8   8       21.48       15.61      5.68 o 
   7   8   8      145.14      137.38     12.68 o 
   8   8   8      148.37      114.74     16.92 o 
   9   8   8        9.18       18.05      6.74 o 
 -10   9   8       92.90      105.33     15.98 o 
  -9   9   8      139.76      132.80     15.93 o 
  -8   9   8       39.23       57.24      8.98 o 
  -7   9   8      155.63      153.91     11.36 o 
  -6   9   8     1260.07     1281.02     32.09 o 
  -5   9   8       77.91       74.04     11.31 o 
  -4   9   8      274.32      249.66     17.41 o 
  -3   9   8     1437.86     1493.63     69.17 o 
  -2   9   8       75.98       75.54      9.68 o 
  -1   9   8      802.00      825.74     40.38 o 
   0   9   8       31.06       24.93      4.41 o 
   1   9   8       80.84       87.53      7.77 o 
   2   9   8      916.26      902.60     30.73 o 
   3   9   8      373.67      396.05     31.61 o 
   4   9   8      930.99      928.12     32.47 o 
   5   9   8     1386.62     1423.66     64.41 o 
   6   9   8      103.11      107.81     16.27 o 
   7   9   8        9.50       27.93      6.15 o 
   8   9   8      280.09      316.41     42.39 o 
   9   9   8      146.27      146.34     34.15 o 
 -10  10   8       47.38       43.15     10.34 o 
  -9  10   8        0.01        8.54      3.91 o 
  -8  10   8      309.99      314.65     22.48 o 
  -7  10   8      925.13      988.02     34.45 o 
  -6  10   8       77.24       74.08      7.84 o 
  -5  10   8        3.64       11.66      2.15 o 
  -4  10   8       35.45       41.04      8.64 o 
  -3  10   8       29.01       31.49      4.30 o 
  -2  10   8        0.08        8.97      2.66 o 
  -1  10   8        4.39        9.27      3.34 o 
   0  10   8       83.69      103.55     15.79 o 
   1  10   8       23.02       39.51      5.85 o 
   2  10   8        9.73       17.33      4.38 o 
   3  10   8       29.27       37.28      5.65 o 
   4  10   8        4.80       14.84      6.81 o 
   5  10   8      925.27     1024.00     95.79 o 
   6  10   8      241.41      231.74     37.34 o 
   7  10   8        0.17        4.93      4.47 o 
   8  10   8        9.74       19.06      6.16 o 
  -9  11   8        1.19        3.54      4.10 o 
  -8  11   8       11.13       16.84      4.97 o 
  -7  11   8       71.27       75.65     10.17 o 
  -6  11   8      459.15      450.11     22.95 o 
  -5  11   8      495.91      499.90     20.52 o 
  -4  11   8      226.08      236.07     15.38 o 
  -3  11   8      510.95      503.68     38.53 o 
  -2  11   8      155.53      155.30     17.08 o 
  -1  11   8      340.72      361.51     37.30 o 
   0  11   8       39.90       37.15      4.79 o 
   1  11   8      592.78      582.45     51.91 o 
   2  11   8       60.60       74.99      9.89 o 
   3  11   8      617.69      596.99     19.58 o 
   4  11   8        0.24        8.96      5.28 o 
   5  11   8        0.07        7.11      6.20 o 
   6  11   8      401.72      429.51     39.14 o 
   7  11   8      138.97      148.66     10.32 o 
   8  11   8      144.93      135.18     22.84 o 
  -9  12   8      212.44      184.90     28.44 o 
  -8  12   8      123.20      123.37     21.98 o 
  -7  12   8      202.91      155.36     19.60 o 
  -6  12   8       17.82       30.74      7.81 o 
  -5  12   8      618.84      567.97     43.53 o 
  -4  12   8        0.66        7.44      3.95 o 
  -3  12   8      187.81      169.17     17.07 o 
  -2  12   8      101.79       95.93     12.53 o 
  -1  12   8      247.42      232.46     28.29 o 
   0  12   8       24.30       27.12      5.21 o 
   1  12   8       98.91      112.59     15.52 o 
   2  12   8      226.38      259.50      8.97 o 
   3  12   8        7.44       16.29      3.80 o 
   4  12   8      116.73      119.01     13.04 o 
   5  12   8      135.82      135.00     11.91 o 
   6  12   8        6.76       15.52     16.71 o 
   7  12   8       11.85        8.51      3.87 o 
  -9  13   8        0.16       17.02     11.63 o 
  -8  13   8      101.71      111.91     18.19 o 
  -7  13   8        1.90       15.14      5.61 o 
  -6  13   8      574.79      600.88     33.26 o 
  -5  13   8      614.06      605.02     36.93 o 
  -4  13   8       68.96       86.00     23.99 o 
  -3  13   8       74.39       96.07     10.61 o 
  -2  13   8      119.70      118.31     14.05 o 
  -1  13   8        3.66        5.68      3.50 o 
   0  13   8      112.21      106.93     12.22 o 
   1  13   8       16.95        8.49      3.83 o 
   2  13   8        2.48       11.68      4.61 o 
   3  13   8      208.96      214.19     13.43 o 
   4  13   8     1474.90     1652.64     64.93 o 
   5  13   8        0.94        7.69      4.31 o 
   6  13   8      948.02     1019.89    100.98 o 
   7  13   8      452.64      454.08     60.77 o 
  -8  14   8       94.32       97.08     22.91 o 
  -7  14   8        0.32       12.85     11.16 o 
  -6  14   8        5.03       16.69      7.80 o 
  -5  14   8      473.18      468.07     30.72 o 
  -4  14   8        0.17        9.62      4.35 o 
  -3  14   8       56.50       48.35     10.18 o 
  -2  14   8      115.66      124.31     10.94 o 
  -1  14   8       40.41       26.48      8.62 o 
   0  14   8       22.33       11.66      7.11 o 
   1  14   8       46.14       61.28      9.87 o 
   2  14   8        6.40       13.12      3.48 o 
   3  14   8      103.78       83.33      8.66 o 
   4  14   8        1.70       22.73     14.40 o 
   5  14   8       10.76       15.18     12.53 o 
   6  14   8       35.09       25.87      7.69 o 
  -7  15   8       22.28       41.33     14.01 o 
  -6  15   8      206.43      238.25     59.88 o 
  -5  15   8      452.83      489.78     70.30 o 
  -4  15   8       48.70       45.21      9.06 o 
  -3  15   8       19.13       20.59      7.30 o 
  -2  15   8        1.99        9.56      6.18 o 
  -1  15   8       62.82       76.49     10.35 o 
   0  15   8       52.50       73.24     14.23 o 
   1  15   8      524.10      447.12     23.04 o 
   2  15   8        7.37        9.12      2.57 o 
   3  15   8        1.85        9.88      6.71 o 
   4  15   8      122.53      145.15     20.10 o 
   5  15   8      134.19      124.60     29.47 o 
   6  15   8      142.89       95.31     23.04 o 
  -6  16   8       24.14       17.78      7.78 o 
  -5  16   8        3.29       14.77      5.24 o 
  -4  16   8       42.69       27.95     12.37 o 
  -3  16   8      214.16      220.07     16.85 o 
  -2  16   8      181.80      183.29     22.38 o 
  -1  16   8      103.55       75.96      9.83 o 
   0  16   8      141.08      119.51     11.57 o 
   1  16   8       79.71       76.54     11.29 o 
   2  16   8      122.57      140.47      7.90 o 
   3  16   8       22.21       11.55      9.60 o 
   4  16   8       42.85       52.10     13.21 o 
   5  16   8        2.24        8.90      3.59 o 
  -5  17   8      214.36      180.24     34.95 o 
  -4  17   8      101.62       83.05     18.46 o 
  -3  17   8       23.38       39.44      8.57 o 
  -2  17   8       36.40       49.78      9.42 o 
  -1  17   8      140.22      121.78     10.88 o 
   0  17   8      173.23      162.24     29.13 o 
   1  17   8      173.89      137.90     10.87 o 
   2  17   8      123.59      129.96     18.38 o 
   3  17   8        4.40       27.88      8.45 o 
   4  17   8       37.53       30.33     19.67 o 
  -4  18   8      231.81      219.01     54.45 o 
  -3  18   8       74.37       51.15     12.08 o 
  -2  18   8        1.80        7.57      5.00 o 
  -1  18   8      134.41      125.38     21.74 o 
   0  18   8       76.73       63.41     11.84 o 
   1  18   8       87.21       55.46     24.36 o 
   2  18   8       52.51       20.13     11.94 o 
  -1  19   8        4.42       10.50      5.26 o 
 -11   1   9      174.81      183.04     12.04 o 
 -10   1   9       19.76       27.62      5.05 o 
  -9   1   9       55.03       77.52      9.85 o 
  -8   1   9      578.57      528.86     17.03 o 
  -7   1   9     2079.83     2131.22     72.57 o 
  -6   1   9     2400.45     2537.02     67.99 o 
  -5   1   9       20.73       28.90      4.72 o 
  -4   1   9       96.50       91.68      5.57 o 
  -3   1   9      288.10      309.33     25.11 o 
  -2   1   9       73.06       46.93     12.05 o 
  -1   1   9     2843.49     2922.97    115.79 o 
   0   1   9     1774.43     2024.40     78.68 o 
   1   1   9       30.65       43.31      6.76 o 
   2   1   9     1354.20     1286.02     41.41 o 
   3   1   9      207.19      231.36     11.31 o 
   4   1   9       39.51       31.96      4.63 o 
   5   1   9     2053.76     1967.16     60.13 o 
   6   1   9      408.87      380.99     22.42 o 
   7   1   9       13.81       13.13      2.24 o 
   8   1   9      775.75      770.08     29.70 o 
   9   1   9       21.48       22.32      8.98 o 
 -11   2   9        2.55       16.42      5.71 o 
 -10   2   9       48.13       57.96      8.41 o 
  -9   2   9        0.16       10.14      3.56 o 
  -8   2   9      270.81      275.08     13.39 o 
  -7   2   9       19.41       32.55      5.97 o 
  -6   2   9      353.26      306.70     11.65 o 
  -5   2   9      314.27      323.94     18.89 o 
  -4   2   9      861.59      838.90     27.50 o 
  -3   2   9     1164.85     1127.17     38.79 o 
  -2   2   9      685.07      694.50    128.36 o 
  -1   2   9       26.56       26.19     10.76 o 
   0   2   9      694.43      737.64     30.14 o 
   1   2   9        6.15        7.79      3.74 o 
   2   2   9      101.19      114.75      5.88 o 
   3   2   9       51.06       60.66      3.80 o 
   4   2   9       24.00       30.10      4.69 o 
   5   2   9        1.67       11.18      3.79 o 
   6   2   9        0.70       13.23      6.46 o 
   7   2   9        6.45       15.04      6.59 o 
   8   2   9       12.54       17.38      4.17 o 
   9   2   9        6.60       16.72      5.03 o 
 -11   3   9      433.76      412.59     49.80 o 
 -10   3   9       50.90       63.50      8.91 o 
  -9   3   9       34.57       28.72      5.53 o 
  -8   3   9      802.14      810.19     22.73 o 
  -7   3   9     1252.54     1338.24     36.82 o 
  -6   3   9      586.02      532.18     26.94 o 
  -5   3   9       94.60      116.72      5.88 o 
  -4   3   9     1037.77     1113.89     49.04 o 
  -3   3   9      662.04      629.17     22.88 o 
  -2   3   9      753.97      757.69     95.87 o 
  -1   3   9       44.10       42.52     10.88 o 
   0   3   9     6362.94     6652.93    187.99 o 
   1   3   9     2872.02     2835.05     65.82 o 
   2   3   9       11.58       11.47      2.60 o 
   3   3   9     1655.86     1602.06     44.00 o 
   4   3   9     1460.98     1484.23     38.68 o 
   5   3   9        1.01        9.93      3.25 o 
   6   3   9      186.83      197.57      8.37 o 
   7   3   9     1067.32     1096.44     44.93 o 
   8   3   9        0.48       12.56      6.58 o 
   9   3   9      491.80      516.43     32.00 o 
 -11   4   9      104.74      107.07     12.93 o 
 -10   4   9        0.62        6.63      3.49 o 
  -9   4   9        0.60       13.40      3.57 o 
  -8   4   9       14.37       22.85      6.56 o 
  -7   4   9       30.17       42.28      6.22 o 
  -6   4   9      260.28      253.54     11.97 o 
  -5   4   9      282.09      292.47     13.51 o 
  -4   4   9       77.06       75.53      8.81 o 
  -3   4   9        1.14        6.73      4.61 o 
  -2   4   9      513.45      462.70     39.25 o 
  -1   4   9        3.71        9.51      4.84 o 
   0   4   9      358.06      381.77     24.35 o 
   1   4   9      285.45      262.46     13.52 o 
   2   4   9       35.74       49.60      6.10 o 
   3   4   9       15.82       22.90      4.61 o 
   4   4   9      347.34      347.90     15.32 o 
   5   4   9      825.26      826.33     29.36 o 
   6   4   9        2.63        9.09      3.27 o 
   7   4   9      126.84      122.47      8.64 o 
   8   4   9       75.22       91.31      9.97 o 
   9   4   9       64.13       66.18     13.72 o 
 -11   5   9       80.27      109.61     16.56 o 
 -10   5   9        2.82        6.17      5.56 o 
  -9   5   9       10.23       10.59      6.23 o 
  -8   5   9      105.12       95.96      9.65 o 
  -7   5   9      254.78      288.24     19.81 o 
  -6   5   9      643.73      648.63     13.41 o 
  -5   5   9        4.22       14.28      3.44 o 
  -4   5   9      888.65      847.79     81.11 o 
  -3   5   9       94.17       76.80     18.10 o 
  -2   5   9       98.32      128.65     16.69 o 
  -1   5   9        9.91       10.10      1.63 o 
   0   5   9      427.30      410.37     32.09 o 
   1   5   9      220.96      241.83     19.76 o 
   2   5   9     2052.73     2195.36     71.84 o 
   3   5   9     2334.66     2399.83     66.39 o 
   4   5   9      746.00      785.31     33.70 o 
   5   5   9       26.05       25.10      9.45 o 
   6   5   9       14.92       14.13      4.45 o 
   7   5   9      238.15      268.37     34.40 o 
   8   5   9        3.59       12.97      3.71 o 
   9   5   9      146.49      173.48     25.49 o 
 -11   6   9       21.28       13.87     12.45 o 
 -10   6   9        1.65       11.03      5.26 o 
  -9   6   9       27.78       42.66      7.68 o 
  -8   6   9       53.35       52.58      7.42 o 
  -7   6   9      273.41      257.68      7.87 o 
  -6   6   9      232.96      230.27     10.98 o 
  -5   6   9      939.58      922.62     26.62 o 
  -4   6   9      146.32      141.68     21.88 o 
  -3   6   9      208.65      211.51     20.89 o 
  -2   6   9      996.42      939.00     33.24 o 
  -1   6   9      776.53      789.83     23.74 o 
   0   6   9        3.76        5.94      1.85 o 
   1   6   9     1329.30     1308.41     51.84 o 
   2   6   9      923.21      922.56     32.78 o 
   3   6   9      601.83      606.53     24.76 o 
   4   6   9      320.94      291.13     20.07 o 
   5   6   9      188.31      183.45      8.89 o 
   6   6   9       68.19       89.56     12.66 o 
   7   6   9        2.79        7.07      4.04 o 
   8   6   9        2.20       19.85      8.49 o 
   9   6   9      554.19      575.76     57.96 o 
 -10   7   9       30.11       37.79     13.86 o 
  -9   7   9      471.13      450.46     19.56 o 
  -8   7   9       38.14       27.87      6.27 o 
  -7   7   9       47.04       43.68      6.89 o 
  -6   7   9        7.01        6.06      4.52 o 
  -5   7   9        9.00        8.68      2.31 o 
  -4   7   9      644.08      652.28     25.34 o 
  -3   7   9       12.52       19.36      2.91 o 
  -2   7   9      214.68      258.17     17.41 o 
  -1   7   9     1600.01     1695.77     60.98 o 
   0   7   9       56.05       66.23     10.55 o 
   1   7   9      702.03      754.98     35.95 o 
   2   7   9     4567.45     4826.81    133.25 o 
   3   7   9       35.15       49.01      6.02 o 
   4   7   9       22.23       28.88      6.24 o 
   5   7   9      714.78      714.11     24.40 o 
   6   7   9      284.68      317.86     15.26 o 
   7   7   9       72.47       77.82      8.42 o 
   8   7   9      527.16      592.11     61.71 o 
   9   7   9        0.21        6.85      4.34 o 
 -10   8   9       71.75       67.84     12.05 o 
  -9   8   9       15.43       15.43      4.43 o 
  -8   8   9      240.63      247.22     23.36 o 
  -7   8   9      179.56      158.92     14.81 o 
  -6   8   9       36.05       39.45      9.54 o 
  -5   8   9       54.59       48.83      9.49 o 
  -4   8   9      722.56      744.46     46.44 o 
  -3   8   9       47.58       51.69      5.92 o 
  -2   8   9        2.20       11.13      2.49 o 
  -1   8   9      573.34      577.31     33.26 o 
   0   8   9      730.63      730.26     27.00 o 
   1   8   9      435.48      397.30     34.81 o 
   2   8   9     1035.90      911.01    113.01 o 
   3   8   9      374.04      368.20     23.80 o 
   4   8   9       34.31       37.33      5.65 o 
   5   8   9      120.98       85.25     13.21 o 
   6   8   9      425.85      387.20     20.99 o 
   7   8   9       71.60       61.29      9.29 o 
   8   8   9      214.09      233.81     38.49 o 
 -10   9   9      109.56      101.97     17.00 o 
  -9   9   9      191.89      208.98     40.79 o 
  -8   9   9        1.70       18.39      8.60 o 
  -7   9   9        0.00        8.26      3.24 o 
  -6   9   9       91.05       85.50      7.44 o 
  -5   9   9       46.89       55.71     12.10 o 
  -4   9   9        0.05        6.51      4.72 o 
  -3   9   9        2.37       11.59      2.63 o 
  -2   9   9       49.89       43.20      5.46 o 
  -1   9   9      303.01      305.32     12.13 o 
   0   9   9        0.44        8.03      2.31 o 
   1   9   9        2.54        9.97      3.92 o 
   2   9   9     1527.60     1519.52     33.52 o 
   3   9   9       45.92       67.72     11.16 o 
   4   9   9      242.97      259.09     15.07 o 
   5   9   9       69.24       75.66     12.81 o 
   6   9   9      151.24      137.22     13.27 o 
   7   9   9       21.79       24.77     12.76 o 
   8   9   9        0.13       13.41      4.40 o 
 -10  10   9        8.81       21.00     10.23 o 
  -9  10   9       93.11       43.02     12.10 o 
  -8  10   9      125.16      122.41     14.94 o 
  -7  10   9      359.56      378.22     17.01 o 
  -6  10   9       29.98       30.54      6.39 o 
  -5  10   9       75.67       75.00      8.20 o 
  -4  10   9      185.69      199.53     17.90 o 
  -3  10   9       45.27       34.23     12.36 o 
  -2  10   9      136.86      130.62     10.96 o 
  -1  10   9        0.10        5.06      2.03 o 
   0  10   9      386.65      363.28     40.78 o 
   1  10   9      368.84      418.72     17.77 o 
   2  10   9       72.51       64.94      9.77 o 
   3  10   9       44.62       74.50     15.27 o 
   4  10   9      221.50      234.18     33.96 o 
   5  10   9       13.40       19.50      4.93 o 
   6  10   9       31.05       18.04      3.90 o 
   7  10   9       76.57       86.58     11.98 o 
   8  10   9      177.29      192.13     27.66 o 
  -9  11   9      128.50       98.25     14.98 o 
  -8  11   9        2.64        7.83      7.77 o 
  -7  11   9       71.98       87.20     12.58 o 
  -6  11   9       89.41       90.07      9.10 o 
  -5  11   9       65.27       72.18     13.04 o 
  -4  11   9      228.37      210.05     25.00 o 
  -3  11   9        6.12       10.69      3.90 o 
  -2  11   9        4.10        8.45      3.18 o 
  -1  11   9       18.15       33.83      7.11 o 
   0  11   9     1353.12     1427.86     40.72 o 
   1  11   9       85.38      113.79     12.72 o 
   2  11   9      157.24      182.52     13.40 o 
   3  11   9      122.45      112.57     11.13 o 
   4  11   9      767.71      797.99     25.85 o 
   5  11   9      101.61      109.95      8.03 o 
   6  11   9      562.86      585.67     39.94 o 
   7  11   9      293.26      275.19     72.13 o 
  -9  12   9      130.69      141.64     37.47 o 
  -8  12   9      182.59      137.23     20.05 o 
  -7  12   9      156.01      116.82     17.59 o 
  -6  12   9      158.07      127.42     21.51 o 
  -5  12   9       97.33       90.45     11.16 o 
  -4  12   9        0.53       11.52      4.58 o 
  -3  12   9       48.04       45.27      8.52 o 
  -2  12   9      517.55      530.53     23.32 o 
  -1  12   9      255.39      208.43     13.65 o 
   0  12   9       39.16       47.61      6.18 o 
   1  12   9      636.30      656.83     23.38 o 
   2  12   9      133.19      151.13     20.50 o 
   3  12   9       26.38       31.61      6.91 o 
   4  12   9      229.08      233.97     15.14 o 
   5  12   9       48.56       46.25      7.07 o 
   6  12   9       19.59       13.40      9.21 o 
   7  12   9       40.70       38.61     10.15 o 
  -8  13   9        8.51        5.78      9.91 o 
  -7  13   9       19.45       13.02      6.02 o 
  -6  13   9        5.79        8.50      3.83 o 
  -5  13   9       17.25       15.77      4.71 o 
  -4  13   9        1.48       22.91      5.98 o 
  -3  13   9       54.36       58.22     10.27 o 
  -2  13   9      198.40      223.19     33.12 o 
  -1  13   9        0.33        6.69      2.07 o 
   0  13   9      834.63      795.55     24.72 o 
   1  13   9      115.42      134.01     10.90 o 
   2  13   9      159.66      161.29     13.75 o 
   3  13   9       36.27       38.19      5.53 o 
   4  13   9        9.99       18.96      3.41 o 
   5  13   9      104.13       70.42     29.67 o 
   6  13   9       25.76       17.65      5.57 o 
  -8  14   9      177.49      252.16     50.20 o 
  -7  14   9       23.07       17.77      7.88 o 
  -6  14   9      370.51      291.78     41.41 o 
  -5  14   9       95.30       68.43     12.87 o 
  -4  14   9       26.77       17.56      5.45 o 
  -3  14   9       54.58       44.32     12.76 o 
  -2  14   9       72.11       82.22     10.22 o 
  -1  14   9      309.30      275.67     20.91 o 
   0  14   9       96.59       85.36      9.67 o 
   1  14   9      644.57      710.84     40.34 o 
   2  14   9       41.32       39.29      4.83 o 
   3  14   9      169.47      145.10     22.99 o 
   4  14   9      186.55      186.92     31.62 o 
   5  14   9       17.73       17.07      6.99 o 
   6  14   9       29.26       25.62      8.07 o 
  -7  15   9      122.92       92.45     22.74 o 
  -6  15   9       73.76       47.16     13.18 o 
  -5  15   9        0.94        6.12      3.98 o 
  -4  15   9       33.66       27.23     14.87 o 
  -3  15   9       63.08       50.70      6.88 o 
  -2  15   9      140.23      170.37     18.65 o 
  -1  15   9      111.81      122.58     12.78 o 
   0  15   9       70.88       53.21      8.02 o 
   1  15   9      391.73      469.65     25.93 o 
   2  15   9       23.03       18.91      4.76 o 
   3  15   9      184.29      177.42     13.86 o 
   4  15   9       23.29       29.32     15.50 o 
   5  15   9       49.11       60.33     13.67 o 
  -6  16   9        0.52       -0.70      8.74 o 
  -5  16   9       36.91       33.63     10.85 o 
  -4  16   9       84.82       81.17     14.43 o 
  -3  16   9        0.13        5.62      4.02 o 
  -2  16   9       19.10       14.99      4.02 o 
  -1  16   9       22.42       25.85      6.26 o 
   0  16   9      188.36      173.32     19.12 o 
   1  16   9      136.56      124.30     20.99 o 
   2  16   9       11.12        6.91      7.63 o 
   3  16   9      110.33      105.09     20.15 o 
   4  16   9        5.99       16.26      6.71 o 
  -5  17   9      107.91      120.07     36.14 o 
  -4  17   9       17.87       23.69      7.34 o 
  -3  17   9        0.90        9.17      4.61 o 
  -2  17   9        6.47        4.45      4.84 o 
  -1  17   9      144.99      138.20     22.57 o 
   0  17   9        5.62        8.48      3.12 o 
   1  17   9        0.09        8.12      3.88 o 
   2  17   9       56.34       76.68     28.61 o 
   3  17   9      168.84       85.01     56.21 o 
  -3  18   9       10.27       16.69      7.01 o 
  -2  18   9        0.32        8.98      5.54 o 
  -1  18   9        4.34        5.77      5.11 o 
   0  18   9        0.88        8.16      7.30 o 
   1  18   9       25.74       23.00      7.57 o 
 -11   0  10       72.58       63.76     15.57 o 
 -10   0  10       47.88       18.27     11.55 o 
  -9   0  10      167.03      131.53     12.12 o 
  -8   0  10      209.78      228.53     14.32 o 
  -7   0  10     1911.91     1942.13    138.80 o 
  -6   0  10        1.19        7.41      2.90 o 
  -5   0  10        3.27        4.23      1.81 o 
  -4   0  10      464.13      466.48     19.74 o 
  -3   0  10     2051.35     1934.97    132.17 o 
  -2   0  10        0.43       15.14     13.58 o 
  -1   0  10      116.27      190.80     39.11 o 
   0   0  10      455.67      442.12     25.72 o 
   1   0  10      994.44     1029.40     59.92 o 
   2   0  10      672.61      665.05     45.19 o 
   3   0  10     3210.28     3410.30    292.13 o 
   4   0  10       27.86       57.86     23.15 o 
   5   0  10     1046.13      792.11     66.51 o 
   6   0  10      533.79      487.60     63.27 o 
   7   0  10      152.68      157.98     16.15 o 
   8   0  10      191.47      155.55     18.46 o 
   9   0  10      201.70      171.07     40.56 o 
 -11   1  10       20.60       36.05     10.02 o 
 -10   1  10      132.37      167.16      8.15 o 
  -9   1  10       37.55       40.94      7.33 o 
  -8   1  10       78.79       80.93     10.21 o 
  -7   1  10      146.38      150.33     11.77 o 
  -6   1  10      158.93      138.89      8.07 o 
  -5   1  10      167.61      182.25     11.28 o 
  -4   1  10      336.65      312.13     22.23 o 
  -3   1  10       14.13       23.59      7.18 o 
  -2   1  10      151.87      163.02     25.32 o 
  -1   1  10       98.74       85.81     23.22 o 
   0   1  10      527.70      485.20     42.80 o 
   1   1  10      466.55      468.91     19.15 o 
   2   1  10       54.26       37.33      3.73 o 
   3   1  10      197.84      198.29     13.88 o 
   4   1  10      483.86      453.23     21.34 o 
   5   1  10      628.30      567.34     16.89 o 
   6   1  10       77.70       83.87      9.08 o 
   7   1  10        6.21       15.52      3.49 o 
   8   1  10       92.08       80.36     10.64 o 
   9   1  10       54.29       61.64      8.66 o 
 -11   2  10       13.73       15.79      5.94 o 
 -10   2  10      108.35      115.03     13.49 o 
  -9   2  10      209.95      194.90     16.04 o 
  -8   2  10      308.67      313.54     14.31 o 
  -7   2  10       47.52       43.57      6.88 o 
  -6   2  10       22.34       19.11      6.84 o 
  -5   2  10        1.90        5.50      1.80 o 
  -4   2  10       27.90       17.66      4.86 o 
  -3   2  10       12.99       17.44      6.54 o 
  -2   2  10      114.20      136.20      8.86 o 
  -1   2  10       76.76       63.21      4.45 o 
   0   2  10      191.14      167.78     27.34 o 
   1   2  10      711.43      719.01     26.28 o 
   2   2  10       52.53       61.86      4.63 o 
   3   2  10      412.90      440.20     16.81 o 
   4   2  10        3.57       15.33      3.38 o 
   5   2  10       45.94       24.30      4.14 o 
   6   2  10      343.30      343.67     15.95 o 
   7   2  10       40.59       39.60      4.22 o 
   8   2  10      414.39      446.98     30.52 o 
   9   2  10      269.09      239.66     26.59 o 
 -11   3  10        1.86        9.12      3.51 o 
 -10   3  10       62.57       94.54     10.32 o 
  -9   3  10      565.69      526.44     16.14 o 
  -8   3  10      570.85      537.06     16.90 o 
  -7   3  10      310.80      280.30     13.09 o 
  -6   3  10       74.95       56.85      5.10 o 
  -5   3  10      306.89      292.25     22.83 o 
  -4   3  10       24.42       10.98      3.86 o 
  -3   3  10       11.31       22.20      8.03 o 
  -2   3  10        6.03        8.12      6.73 o 
  -1   3  10      375.04      391.97     27.29 o 
   0   3  10       60.09       56.46      3.28 o 
   1   3  10       60.60       63.09      5.83 o 
   2   3  10      368.78      384.97     18.59 o 
   3   3  10      154.71      155.48     12.54 o 
   4   3  10        4.75       10.16      3.09 o 
   5   3  10      179.80      179.84      9.89 o 
   6   3  10      129.30      128.73      9.76 o 
   7   3  10        0.12        8.60      2.98 o 
   8   3  10      204.62      224.25     10.71 o 
   9   3  10      326.59      352.69     36.61 o 
 -11   4  10        8.55       11.92      8.07 o 
 -10   4  10        2.04       13.55      7.61 o 
  -9   4  10        5.42       20.79     10.50 o 
  -8   4  10       64.41       67.26      7.91 o 
  -7   4  10       26.95       21.76      3.40 o 
  -6   4  10     1632.69     1641.56     50.31 o 
  -5   4  10     2099.11     2063.00    101.93 o 
  -4   4  10        0.07        5.79      5.97 o 
  -3   4  10        7.62        8.60      7.74 o 
  -2   4  10     1503.94     1565.47    133.20 o 
  -1   4  10      981.40      995.80     40.93 o 
   0   4  10      785.15      749.76     45.15 o 
   1   4  10       65.00       68.55      3.70 o 
   2   4  10       14.76       14.52      3.86 o 
   3   4  10      203.30      183.27     17.25 o 
   4   4  10      507.35      486.48     20.64 o 
   5   4  10       48.16       24.91     11.69 o 
   6   4  10      557.21      541.47     17.46 o 
   7   4  10        0.13       16.34      4.12 o 
   8   4  10       62.59       60.51      7.87 o 
   9   4  10       47.50       33.45     15.69 o 
 -11   5  10        1.27       11.23      4.41 o 
 -10   5  10        1.26       10.13      4.33 o 
  -9   5  10       11.70       18.33      4.33 o 
  -8   5  10      120.12      103.21      6.29 o 
  -7   5  10        0.30       13.03      7.41 o 
  -6   5  10      603.87      646.40     19.23 o 
  -5   5  10        4.13       14.15      5.00 o 
  -4   5  10       43.25       24.52      8.72 o 
  -3   5  10       36.17       47.31      9.97 o 
  -2   5  10      365.52      372.01     18.23 o 
  -1   5  10      248.02      227.95     28.66 o 
   0   5  10      458.06      440.74     23.86 o 
   1   5  10        9.74        6.02      2.18 o 
   2   5  10      281.08      264.94     15.76 o 
   3   5  10       82.97       77.81      8.37 o 
   4   5  10      236.67      264.50     16.50 o 
   5   5  10       46.98       35.96      8.03 o 
   6   5  10      172.36      188.02     30.26 o 
   7   5  10      601.95      635.04     37.15 o 
   8   5  10      134.28      165.01     14.58 o 
   9   5  10        0.16        8.69      4.15 o 
 -10   6  10        3.85        8.79      2.96 o 
  -9   6  10      322.68      332.70     11.65 o 
  -8   6  10        0.01       11.18      9.31 o 
  -7   6  10      107.55      104.36      8.38 o 
  -6   6  10      140.93      102.00      9.72 o 
  -5   6  10        6.38        6.49      3.97 o 
  -4   6  10      750.30      751.52     52.60 o 
  -3   6  10       36.71       34.40     11.89 o 
  -2   6  10        6.03        6.65      4.76 o 
  -1   6  10      166.53      167.53     12.76 o 
   0   6  10     3077.90     3036.67    102.75 o 
   1   6  10      263.83      259.86     25.21 o 
   2   6  10     1975.11     2005.59     85.88 o 
   3   6  10        3.48        5.41      8.68 o 
   4   6  10       62.97       50.89     10.78 o 
   5   6  10      456.26      467.20     22.34 o 
   6   6  10       80.07       83.23     11.95 o 
   7   6  10        1.60        8.45      2.96 o 
   8   6  10      105.68      129.49     12.58 o 
 -10   7  10      114.59       66.38     25.80 o 
  -9   7  10      537.84      522.37     43.38 o 
  -8   7  10       75.19       67.01     12.41 o 
  -7   7  10       93.24       93.45      8.41 o 
  -6   7  10        1.28        7.54      4.41 o 
  -5   7  10      284.09      268.57     13.66 o 
  -4   7  10        4.45       12.72      8.92 o 
  -3   7  10        0.05       15.45      5.82 o 
  -2   7  10       27.27       32.10      4.72 o 
  -1   7  10       13.27       12.10      3.84 o 
   0   7  10      112.01      121.54     12.50 o 
   1   7  10      770.25      779.46     59.07 o 
   2   7  10     2068.92     2120.05    128.35 o 
   3   7  10      204.16      220.92     13.79 o 
   4   7  10        0.88        5.40      3.21 o 
   5   7  10       18.51       23.02      6.92 o 
   6   7  10       23.79       21.19      6.87 o 
   7   7  10      288.76      301.88     35.22 o 
   8   7  10      362.18      359.14     52.25 o 
 -10   8  10        0.80        6.42      3.86 o 
  -9   8  10       17.57       37.94     17.33 o 
  -8   8  10      471.83      494.09     14.79 o 
  -7   8  10      293.99      298.51     24.41 o 
  -6   8  10       87.65       96.37      8.68 o 
  -5   8  10       19.94       15.79      4.72 o 
  -4   8  10      944.27      992.14     30.63 o 
  -3   8  10      592.67      570.68     34.96 o 
  -2   8  10      219.88      212.83     11.12 o 
  -1   8  10      177.87      180.66     14.76 o 
   0   8  10      532.24      574.62     29.84 o 
   1   8  10      888.57      676.62    162.85 o 
   2   8  10     1174.47     1195.24     38.12 o 
   3   8  10        4.01       14.08      8.78 o 
   4   8  10        0.12       12.56      4.62 o 
   5   8  10        9.26       15.55      5.54 o 
   6   8  10       53.36       83.84     23.33 o 
   7   8  10        5.48       12.51      3.84 o 
   8   8  10       48.32       28.22     16.64 o 
 -10   9  10       13.31        4.53      7.18 o 
  -9   9  10       81.26       73.51     11.67 o 
  -8   9  10      115.23       80.09     11.03 o 
  -7   9  10        5.13        3.21      2.50 o 
  -6   9  10      408.38      419.50     14.34 o 
  -5   9  10       15.60       22.16      6.40 o 
  -4   9  10      138.96      178.61     37.26 o 
  -3   9  10       14.46       12.66      4.55 o 
  -2   9  10       47.91       51.55      6.83 o 
  -1   9  10      547.93      586.09     23.87 o 
   0   9  10        1.03       11.40      2.59 o 
   1   9  10       65.85       74.84      7.11 o 
   2   9  10     1352.63     1545.48     60.25 o 
   3   9  10      121.15      112.01     12.21 o 
   4   9  10      100.49      122.52     10.33 o 
   5   9  10      510.82      519.45     43.24 o 
   6   9  10       49.96       57.27     14.20 o 
   7   9  10        9.11        9.46      4.95 o 
  -9  10  10       67.92       43.22      9.19 o 
  -8  10  10        1.02        6.20      7.96 o 
  -7  10  10       48.90       51.14      7.23 o 
  -6  10  10        0.47        7.92      2.54 o 
  -5  10  10       62.39       65.34     28.46 o 
  -4  10  10       36.70       34.23      7.65 o 
  -3  10  10      255.38      253.52     28.44 o 
  -2  10  10      229.23      241.01     34.98 o 
  -1  10  10        9.23       11.54      3.46 o 
   0  10  10       22.15       23.71      5.86 o 
   1  10  10      694.43      733.04     24.84 o 
   2  10  10      214.22      216.85     16.13 o 
   3  10  10      148.74      141.79     10.98 o 
   4  10  10        8.87       12.52      8.73 o 
   5  10  10       28.46       23.81     11.87 o 
   6  10  10       10.03        4.78      3.78 o 
   7  10  10       26.81       19.05      9.21 o 
  -9  11  10      163.89      144.80     45.12 o 
  -8  11  10      176.39      170.00     33.37 o 
  -7  11  10       55.03       37.67     26.07 o 
  -6  11  10       20.77       31.57      8.29 o 
  -5  11  10      262.36      237.03     43.21 o 
  -4  11  10       20.86       33.26      8.57 o 
  -3  11  10        0.75        4.52      3.37 o 
  -2  11  10       89.18       84.07     10.19 o 
  -1  11  10     1270.09     1254.70     35.00 o 
   0  11  10       28.80       32.54      6.35 o 
   1  11  10      247.33      280.10     21.49 o 
   2  11  10      185.75      191.20     23.61 o 
   3  11  10        7.31       16.46      5.89 o 
   4  11  10      273.15      265.00     14.91 o 
   5  11  10        0.07        6.72      3.81 o 
   6  11  10       80.01       86.15     11.45 o 
   7  11  10       81.48       83.42     17.96 o 
  -8  12  10      125.30      113.69     42.62 o 
  -7  12  10        1.26       12.74      7.53 o 
  -6  12  10        9.00        5.63      5.08 o 
  -5  12  10        8.60       17.43      5.43 o 
  -4  12  10       32.52       27.04     10.32 o 
  -3  12  10       75.33       73.77     10.92 o 
  -2  12  10       19.06       27.24      5.35 o 
  -1  12  10       85.49      102.14     12.18 o 
   0  12  10       33.49       13.26      8.30 o 
   1  12  10        0.02       12.19      3.81 o 
   2  12  10        4.55       12.92      2.62 o 
   3  12  10       78.29       70.75      6.26 o 
   4  12  10       63.21       60.22      9.17 o 
   5  12  10       48.36       51.43      7.58 o 
   6  12  10       74.29       86.09     14.42 o 
  -8  13  10        1.01       26.86     13.35 o 
  -7  13  10      132.96      101.36     45.36 o 
  -6  13  10       65.55       56.42     11.26 o 
  -5  13  10      134.89      130.16     48.83 o 
  -4  13  10       10.26       12.47      6.09 o 
  -3  13  10       59.06       59.36      7.79 o 
  -2  13  10       96.62      113.67     16.07 o 
  -1  13  10      319.78      273.84     20.45 o 
   0  13  10      227.91      235.07     18.00 o 
   1  13  10       39.61       49.72     12.42 o 
   2  13  10      444.73      441.25     34.54 o 
   3  13  10      591.54      585.69     33.63 o 
   4  13  10      209.58      204.60     18.32 o 
   5  13  10       71.09       68.56     14.35 o 
   6  13  10       19.25       10.07      5.20 o 
  -7  14  10        4.57       18.09      7.12 o 
  -6  14  10       16.85       19.55      9.17 o 
  -5  14  10      189.59      184.83     26.46 o 
  -4  14  10      140.94      110.27     16.59 o 
  -3  14  10       25.50       22.81      6.46 o 
  -2  14  10       27.68       32.62     14.29 o 
  -1  14  10      287.41      329.85     21.95 o 
   0  14  10       31.74       36.44      5.75 o 
   1  14  10      293.11      375.25     64.97 o 
   2  14  10       20.44       17.97      4.71 o 
   3  14  10       14.06       22.77     11.97 o 
   4  14  10       87.01       86.57     21.19 o 
   5  14  10        9.92       13.78      9.52 o 
  -6  15  10       13.29       18.82      7.05 o 
  -5  15  10       13.36        7.86      8.70 o 
  -4  15  10       11.29        9.98      5.31 o 
  -3  15  10       53.44       63.41     28.18 o 
  -2  15  10       20.45       14.04      4.69 o 
  -1  15  10      580.46      533.34     20.15 o 
   0  15  10       43.32       24.14      5.71 o 
   1  15  10       80.05       81.84     19.86 o 
   2  15  10        4.80        9.74      6.19 o 
   3  15  10       40.86       20.26      9.02 o 
   4  15  10       89.41       65.82     17.07 o 
  -5  16  10       37.72       18.12     30.88 o 
  -4  16  10      151.54      136.93     16.32 o 
  -3  16  10       30.09       59.96     14.36 o 
  -2  16  10       44.67       47.83      8.75 o 
  -1  16  10        9.59        8.83      3.59 o 
   0  16  10       11.37       16.59      4.57 o 
   1  16  10        3.44        6.64      2.98 o 
   2  16  10        0.87       15.17      4.42 o 
   3  16  10      136.23       82.75     49.42 o 
  -4  17  10        0.88        3.04      6.48 o 
  -3  17  10        2.80       32.55     11.16 o 
  -2  17  10        4.45       22.41      9.29 o 
  -1  17  10      128.44      107.23     16.18 o 
   0  17  10       16.58       17.76      7.00 o 
   1  17  10       12.37       13.34      4.15 o 
   2  17  10       43.37       56.99     26.07 o 
 -11   1  11        1.17       14.78      5.10 o 
 -10   1  11        0.54        7.58      4.80 o 
  -9   1  11       72.43       91.14     13.58 o 
  -8   1  11      152.12      164.52      8.23 o 
  -7   1  11       47.91       45.33      5.80 o 
  -6   1  11      729.09      777.29     23.00 o 
  -5   1  11      234.05      235.49     23.47 o 
  -4   1  11        5.46        9.16      4.53 o 
  -3   1  11      359.64      355.66     72.06 o 
  -2   1  11     1856.26     2154.74    255.51 o 
  -1   1  11      288.76      344.63     42.84 o 
   0   1  11     1074.19     1036.68     65.55 o 
   1   1  11       16.72       21.12      6.06 o 
   2   1  11     1964.27     2066.53    107.74 o 
   3   1  11       33.36       33.95      5.67 o 
   4   1  11       23.98       40.60      5.85 o 
   5   1  11      353.01      397.51     14.88 o 
   6   1  11      721.14      711.35     26.24 o 
   7   1  11       99.70       70.56      8.66 o 
   8   1  11      208.15      218.76     18.09 o 
 -11   2  11        0.06       15.60      6.41 o 
 -10   2  11      207.20      213.11     12.94 o 
  -9   2  11        0.02        4.37      3.31 o 
  -8   2  11        0.00        3.00      2.65 o 
  -7   2  11       14.76       23.31      6.69 o 
  -6   2  11        5.18        7.22      2.29 o 
  -5   2  11      252.87      247.07     17.57 o 
  -4   2  11      472.94      467.96     44.11 o 
  -3   2  11      403.57      448.35     22.50 o 
  -2   2  11      181.45      212.74     22.72 o 
  -1   2  11      240.74      240.62     29.16 o 
   0   2  11      116.44      115.92     11.76 o 
   1   2  11       55.04       46.47     11.96 o 
   2   2  11       41.37       52.48      9.40 o 
   3   2  11       48.46       53.52      6.68 o 
   4   2  11        8.97        7.36      3.22 o 
   5   2  11       75.33       88.80      8.47 o 
   6   2  11      231.63      230.11     15.14 o 
   7   2  11       18.33       21.66      6.12 o 
   8   2  11      142.22      142.39     26.81 o 
 -10   3  11      174.82      162.07     14.29 o 
  -9   3  11        6.96       11.00      9.33 o 
  -8   3  11      178.05      198.46     12.68 o 
  -7   3  11      156.00      171.61      9.49 o 
  -6   3  11      173.44      164.70      9.43 o 
  -5   3  11      248.91      248.83     22.49 o 
  -4   3  11      246.13      277.91     44.36 o 
  -3   3  11      232.13      224.78     22.35 o 
  -2   3  11      171.49      170.48     20.38 o 
  -1   3  11       83.72       84.94     13.16 o 
   0   3  11     1221.17     1177.73     62.92 o 
   1   3  11      963.85     1019.07     47.21 o 
   2   3  11      394.86      387.71     17.48 o 
   3   3  11      106.89       84.78      8.89 o 
   4   3  11      323.85      366.68     17.92 o 
   5   3  11        5.49       19.07      8.12 o 
   6   3  11       14.37       20.64      7.27 o 
   7   3  11     1326.17     1352.01     27.06 o 
   8   3  11      119.27      105.75     12.52 o 
 -10   4  11      118.89      102.79     18.24 o 
  -9   4  11        1.44        5.18      2.61 o 
  -8   4  11       10.02       13.12      5.52 o 
  -7   4  11        4.14        8.66      3.59 o 
  -6   4  11       18.98       17.58      4.91 o 
  -5   4  11       35.63       52.06     14.88 o 
  -4   4  11        0.80       10.19      7.52 o 
  -3   4  11       16.25       26.15      5.10 o 
  -2   4  11      128.28      135.25     12.60 o 
  -1   4  11      274.93      258.56     15.09 o 
   0   4  11      266.48      266.17     18.95 o 
   1   4  11     1764.32     1816.67     98.67 o 
   2   4  11      248.35      270.61     16.87 o 
   3   4  11        2.56       12.37      3.44 o 
   4   4  11      316.36      301.19      9.99 o 
   5   4  11      434.90      457.58     26.27 o 
   6   4  11       54.73       43.66      7.08 o 
   7   4  11       51.62       66.46      8.37 o 
   8   4  11       46.26       48.78      8.17 o 
 -10   5  11        8.96       23.38     11.98 o 
  -9   5  11       12.68       14.15      4.89 o 
  -8   5  11       42.51       40.14      6.18 o 
  -7   5  11       95.34      101.51      7.49 o 
  -6   5  11        0.02        2.21      3.12 o 
  -5   5  11      153.10      163.05     15.52 o 
  -4   5  11       54.66       64.56     13.05 o 
  -3   5  11        0.84        4.83      2.19 o 
  -2   5  11      324.85      315.58     23.45 o 
  -1   5  11      902.41      928.37     52.34 o 
   0   5  11        0.04        3.40      3.86 o 
   1   5  11      480.30      478.63     33.57 o 
   2   5  11       14.98       13.66      2.43 o 
   3   5  11       65.21       80.52      7.89 o 
   4   5  11      576.55      600.72     20.70 o 
   5   5  11      121.28      120.31     12.54 o 
   6   5  11       10.25        9.50      7.02 o 
   7   5  11     1036.02     1179.79     43.82 o 
   8   5  11       13.30       17.49      3.70 o 
 -10   6  11       89.79       72.70      8.60 o 
  -9   6  11       12.14       17.15      3.70 o 
  -8   6  11       93.95      103.26      8.75 o 
  -7   6  11        6.46       11.62      3.90 o 
  -6   6  11      179.38      187.54     19.51 o 
  -5   6  11      653.64      620.38     33.04 o 
  -4   6  11      170.94      178.78     16.75 o 
  -3   6  11      123.36      121.69     13.25 o 
  -2   6  11     1236.47     1336.11     89.62 o 
  -1   6  11      541.22      513.63     29.07 o 
   0   6  11      427.85      430.24     24.18 o 
   1   6  11     3961.10     3903.40     57.23 o 
   2   6  11        7.34       11.33      5.31 o 
   3   6  11        0.07       13.02      4.80 o 
   4   6  11       99.78       84.20     22.88 o 
   5   6  11      232.81      206.14     16.51 o 
   6   6  11      134.60      139.03     15.66 o 
   7   6  11       18.27       10.33      4.16 o 
   8   6  11       16.54       10.35      3.50 o 
 -10   7  11        2.39       27.64     12.41 o 
  -9   7  11       39.23       46.56      6.02 o 
  -8   7  11        9.64       14.07      3.49 o 
  -7   7  11        3.36       14.11      8.34 o 
  -6   7  11       80.88       77.04      9.45 o 
  -5   7  11      131.72      110.48     24.17 o 
  -4   7  11      285.48      337.97     19.79 o 
  -3   7  11      382.88      386.34     40.95 o 
  -2   7  11       78.60       75.73      9.43 o 
  -1   7  11        8.15        9.89      2.42 o 
   0   7  11      176.01      138.09     10.24 o 
   1   7  11      120.35      129.55     21.30 o 
   2   7  11       66.45       88.85     14.32 o 
   3   7  11       10.72       28.16      8.21 o 
   4   7  11        0.12       13.21      5.85 o 
   5   7  11      310.33      323.31     21.58 o 
   6   7  11      450.12      517.43     19.96 o 
   7   7  11       23.22       12.37      3.80 o 
  -9   8  11       29.28       16.55      7.65 o 
  -8   8  11       98.10      101.91     10.74 o 
  -7   8  11      148.31      135.87     12.30 o 
  -6   8  11      324.88      342.81     32.16 o 
  -5   8  11      150.42      140.08     27.99 o 
  -4   8  11      199.24      181.76     17.88 o 
  -3   8  11      127.47      142.79     13.23 o 
  -2   8  11        0.98       10.75      2.26 o 
  -1   8  11        9.62       13.20      2.52 o 
   0   8  11        0.19       10.66      9.63 o 
   1   8  11     5171.85     5174.24    224.54 o 
   2   8  11        0.03        6.64     13.19 o 
   3   8  11      224.53      210.30     26.85 o 
   4   8  11        1.64        6.89     10.29 o 
   5   8  11      191.08      176.13     19.01 o 
   6   8  11      199.26      190.36     19.86 o 
   7   8  11        0.00       13.54      4.63 o 
  -9   9  11        7.62       12.10      7.81 o 
  -8   9  11       13.99        9.58      5.89 o 
  -7   9  11      152.17      128.13     18.67 o 
  -6   9  11      198.97      197.33     19.58 o 
  -5   9  11      155.93      124.30     14.76 o 
  -4   9  11        9.01       11.60      7.39 o 
  -3   9  11       52.46       47.08     25.49 o 
  -2   9  11       80.87       98.14     13.87 o 
  -1   9  11      407.46      395.67     16.50 o 
   0   9  11        0.27       10.36      4.41 o 
   1   9  11      454.57      431.68     28.49 o 
   2   9  11        3.74        7.19      3.79 o 
   3   9  11       42.20       46.61      8.09 o 
   4   9  11       22.43       23.24      5.09 o 
   5   9  11       77.66       61.16     12.89 o 
   6   9  11        6.44        4.61      8.74 o 
   7   9  11      167.27      158.39     30.76 o 
  -9  10  11       27.00       65.26     22.41 o 
  -8  10  11       98.97       77.60     16.55 o 
  -7  10  11      288.29      297.48     13.15 o 
  -6  10  11       33.71       43.32      8.28 o 
  -5  10  11      166.64      185.81     17.83 o 
  -4  10  11       44.63       47.26     12.83 o 
  -3  10  11      205.14      205.95     32.39 o 
  -2  10  11       24.40       23.09     12.39 o 
  -1  10  11       55.70       72.76     13.86 o 
   0  10  11      247.83      267.63     19.94 o 
   1  10  11      326.76      308.57     19.79 o 
   2  10  11      287.12      276.68     13.59 o 
   3  10  11      325.82      350.61     53.14 o 
   4  10  11        4.14       11.44     10.99 o 
   5  10  11      181.38      215.94     31.93 o 
   6  10  11      158.36      112.60     15.79 o 
  -8  11  11       53.34       87.43     19.83 o 
  -7  11  11      480.69      513.13     47.85 o 
  -6  11  11        1.31        6.07      5.07 o 
  -5  11  11       42.57       15.77      6.53 o 
  -4  11  11      108.72      104.85     23.11 o 
  -3  11  11      240.86      229.55     19.39 o 
  -2  11  11      207.77      211.03     19.56 o 
  -1  11  11        3.54       12.80      4.03 o 
   0  11  11        2.88       12.10      6.57 o 
   1  11  11       22.97       24.75      7.93 o 
   2  11  11       63.61       77.47      7.73 o 
   3  11  11      135.60      128.70     21.67 o 
   4  11  11      172.03      212.92     41.81 o 
   5  11  11      441.17      435.03     42.52 o 
   6  11  11       72.64       81.02     26.39 o 
  -8  12  11      581.62      627.50    119.21 o 
  -7  12  11       98.11       96.18     18.81 o 
  -6  12  11        4.12       22.48     11.09 o 
  -5  12  11       29.61       37.78     17.26 o 
  -4  12  11       16.32       10.08      6.81 o 
  -3  12  11      208.93      208.78     44.19 o 
  -2  12  11      396.39      383.32     22.66 o 
  -1  12  11       73.62       66.49      8.44 o 
   0  12  11       18.91       14.62      5.41 o 
   1  12  11      339.13      338.59     37.87 o 
   2  12  11      189.24      181.46     19.35 o 
   3  12  11      162.36      164.39     18.61 o 
   4  12  11      504.78      552.73     31.92 o 
   5  12  11      266.50      222.97     79.47 o 
  -7  13  11       16.07       35.75     13.35 o 
  -6  13  11       34.18       42.70     12.41 o 
  -5  13  11        6.58       18.19      9.91 o 
  -4  13  11        9.23        5.73      3.50 o 
  -3  13  11       90.78       61.63     16.24 o 
  -2  13  11       31.81       23.43      7.14 o 
  -1  13  11       53.41       41.71      7.15 o 
   0  13  11       17.41       21.29      4.62 o 
   1  13  11      150.88      121.81     14.66 o 
   2  13  11      245.29      223.27     24.10 o 
   3  13  11       68.77       66.69      8.57 o 
   4  13  11        7.85       16.17      4.69 o 
   5  13  11        0.00       11.17      3.69 o 
  -6  14  11       35.93       38.41     13.51 o 
  -5  14  11      167.32      194.54     25.92 o 
  -4  14  11        1.45       15.63      6.37 o 
  -3  14  11        2.51        7.18      5.11 o 
  -2  14  11      328.70      385.94     59.32 o 
  -1  14  11       34.18       24.57     15.30 o 
   0  14  11        1.19       13.57      4.37 o 
   1  14  11       54.34       47.22      9.45 o 
   2  14  11       36.61       47.18      7.62 o 
   3  14  11       27.68       24.89      8.87 o 
   4  14  11      180.52      182.17     50.24 o 
  -5  15  11       38.93       30.84     11.24 o 
  -4  15  11        9.40       29.67     13.58 o 
  -3  15  11        3.30        7.32      5.32 o 
  -2  15  11       70.55       42.59     20.34 o 
  -1  15  11       85.65       74.91     17.12 o 
   0  15  11        8.31        9.40      3.07 o 
   1  15  11        9.77        4.10      6.41 o 
   2  15  11       17.96       18.67      7.93 o 
   3  15  11       24.54       40.81     11.15 o 
  -4  16  11        0.03        3.36      5.07 o 
  -3  16  11        0.13       11.48      7.96 o 
  -2  16  11        9.24       11.27      5.12 o 
  -1  16  11      292.47      191.20     40.70 o 
   0  16  11       51.22       50.30     10.76 o 
   1  16  11        8.42        9.64      4.01 o 
   2  16  11       17.66       21.80     13.62 o 
 -10   0  12       49.51       54.33     16.47 o 
  -9   0  12      268.81      223.77     31.73 o 
  -8   0  12      302.72      307.40     17.57 o 
  -7   0  12       45.20       51.41      8.77 o 
  -6   0  12      160.51      171.68     11.77 o 
  -5   0  12      731.99      660.25     51.05 o 
  -4   0  12       46.42       45.20      9.37 o 
  -3   0  12     1065.51     1135.33    155.35 o 
  -2   0  12      198.77      313.75     66.51 o 
  -1   0  12      200.92      216.71     43.41 o 
   0   0  12     6696.64     7695.36    361.92 o 
   1   0  12     4644.56     5071.30    155.20 o 
   2   0  12      634.63      649.67    104.69 o 
   3   0  12     2078.09     2146.93     47.36 o 
   4   0  12     1484.20     1371.74    101.17 o 
   5   0  12      102.67       80.56     11.04 o 
   6   0  12      514.95      517.14     38.25 o 
   7   0  12      245.76      282.58     27.38 o 
   8   0  12      215.08      228.26     54.45 o 
 -10   1  12       24.84       22.56      9.13 o 
  -9   1  12       78.87      120.91     18.03 o 
  -8   1  12       57.10       58.15      4.47 o 
  -7   1  12       78.80       56.08      7.05 o 
  -6   1  12      134.95      118.28     10.86 o 
  -5   1  12       13.04       12.40      3.91 o 
  -4   1  12      223.28      189.09     17.88 o 
  -3   1  12        0.28       32.35      7.61 o 
  -2   1  12      346.84      344.87     54.45 o 
  -1   1  12      603.04      680.67    100.55 o 
   0   1  12      124.89       94.80     12.32 o 
   1   1  12        0.63        9.25      6.14 o 
   2   1  12        0.12        9.73      3.60 o 
   3   1  12      241.91      243.04      7.17 o 
   4   1  12      370.91      364.62     26.91 o 
   5   1  12       79.45       97.09     10.08 o 
   6   1  12        0.36       13.17      2.79 o 
   7   1  12       43.01       42.65      6.39 o 
   8   1  12       29.23       23.86      8.48 o 
 -10   2  12       28.92       20.84     12.40 o 
  -9   2  12      386.33      372.79     28.60 o 
  -8   2  12      268.37      214.79     14.83 o 
  -7   2  12      105.13      110.53      9.11 o 
  -6   2  12       29.07       52.70     10.23 o 
  -5   2  12        4.82        2.35      5.12 o 
  -4   2  12        0.16       10.03     13.58 o 
  -3   2  12      426.41      412.88     19.59 o 
  -2   2  12     2584.22     2745.64    100.25 o 
  -1   2  12      418.65      481.29     54.24 o 
   0   2  12      641.81      705.93    122.29 o 
   1   2  12      179.52      172.28     27.22 o 
   2   2  12      391.85      412.86     10.84 o 
   3   2  12     1600.76     1556.71     47.11 o 
   4   2  12        2.97        8.76      3.16 o 
   5   2  12      666.97      665.18     27.31 o 
   6   2  12      132.71      129.07     14.56 o 
   7   2  12        6.14        8.42      3.02 o 
   8   2  12      122.15      131.22     26.03 o 
 -10   3  12      156.21      131.98     27.13 o 
  -9   3  12       34.35       43.04      9.95 o 
  -8   3  12      113.17      137.28     14.46 o 
  -7   3  12       53.83       41.47      8.65 o 
  -6   3  12       29.36       28.93     11.42 o 
  -5   3  12       53.63       37.61      5.68 o 
  -4   3  12       96.20       96.98     15.47 o 
  -3   3  12        4.98        6.13     13.85 o 
  -2   3  12       46.19       39.38     13.68 o 
  -1   3  12      677.91      725.41     30.52 o 
   0   3  12      190.88      303.44     54.35 o 
   1   3  12        0.02        4.79      3.71 o 
   2   3  12      242.88      279.83      8.88 o 
   3   3  12      203.35      223.68     16.09 o 
   4   3  12       13.83       28.74      6.39 o 
   5   3  12       69.84       84.75     14.96 o 
   6   3  12      517.48      537.97     22.21 o 
   7   3  12       21.56       32.70      9.11 o 
   8   3  12      263.02      260.27     35.71 o 
 -10   4  12       53.23       47.46     11.00 o 
  -9   4  12      151.47      131.88      9.67 o 
  -8   4  12      425.77      408.21     17.61 o 
  -7   4  12       32.83       33.78     10.50 o 
  -6   4  12      148.79      151.10     11.75 o 
  -5   4  12      612.18      604.74     23.62 o 
  -4   4  12        4.03        5.81     13.55 o 
  -3   4  12      355.59      335.86     25.67 o 
  -2   4  12      682.30      678.14     51.11 o 
  -1   4  12     1640.88     1646.71    167.95 o 
   0   4  12     1959.50     1898.43     92.76 o 
   1   4  12      438.41      422.37     24.84 o 
   2   4  12     1128.28     1251.05     50.34 o 
   3   4  12      273.55      291.91      8.76 o 
   4   4  12        2.01        9.96      3.22 o 
   5   4  12      350.64      365.20     18.42 o 
   6   4  12       10.38       17.61      3.06 o 
   7   4  12      239.19      242.94     15.47 o 
 -10   5  12        7.81       20.79      7.18 o 
  -9   5  12        9.34       39.89     13.00 o 
  -8   5  12        0.80       15.73      4.60 o 
  -7   5  12      341.80      361.96     20.90 o 
  -6   5  12      171.93      171.72     11.54 o 
  -5   5  12       23.86       31.99     14.05 o 
  -4   5  12      519.68      509.37     58.12 o 
  -3   5  12      122.42      140.97     15.03 o 
  -2   5  12       93.14       84.51     10.88 o 
  -1   5  12     2301.09     2528.06     50.18 o 
   0   5  12     1043.45     1101.62     50.37 o 
   1   5  12       17.51       29.37     10.43 o 
   2   5  12      580.26      592.10     26.83 o 
   3   5  12       12.39        9.97      3.44 o 
   4   5  12      473.85      503.83     18.35 o 
   5   5  12      182.28      181.14     25.76 o 
   6   5  12        0.37        6.24      4.28 o 
   7   5  12      180.11      179.38     26.93 o 
 -10   6  12       28.53       22.34      8.31 o 
  -9   6  12       69.82       43.56      9.18 o 
  -8   6  12       22.27       19.10     14.21 o 
  -7   6  12        1.82       13.73      5.36 o 
  -6   6  12      152.63      171.04     11.69 o 
  -5   6  12       58.03       51.38     11.67 o 
  -4   6  12        1.19       18.09      7.42 o 
  -3   6  12       26.52       31.04     15.93 o 
  -2   6  12       17.05       23.27      4.82 o 
  -1   6  12      391.04      348.41     16.87 o 
   0   6  12     2444.52     2493.17     56.38 o 
   1   6  12      254.04      284.39     13.91 o 
   2   6  12        0.15        8.62      3.11 o 
   3   6  12      394.33      403.29     16.18 o 
   4   6  12       39.12       39.89      7.72 o 
   5   6  12       74.12       65.91      5.86 o 
   6   6  12      190.75      222.27      9.92 o 
   7   6  12       90.18      136.22     15.28 o 
  -9   7  12        8.79       20.29      6.10 o 
  -8   7  12        5.98        9.54      7.65 o 
  -7   7  12       20.06       36.83     18.42 o 
  -6   7  12       84.84       73.88      8.68 o 
  -5   7  12      102.91      106.17     17.57 o 
  -4   7  12      176.16      179.17     16.73 o 
  -3   7  12        8.95       30.97     16.63 o 
  -2   7  12        4.30       17.86      8.51 o 
  -1   7  12      709.49      712.50     29.42 o 
   0   7  12       12.23       22.44      8.16 o 
   1   7  12      208.27      221.78     29.20 o 
   2   7  12      242.41      250.62     28.42 o 
   3   7  12      124.14      103.71     18.23 o 
   4   7  12      889.89      861.33     42.48 o 
   5   7  12        5.28       11.98      4.31 o 
   6   7  12      241.55      272.78     19.16 o 
   7   7  12      154.76      164.97     20.06 o 
  -9   8  12      134.50      106.25     33.49 o 
  -8   8  12       74.22       99.90     19.52 o 
  -7   8  12       43.79       42.66      9.00 o 
  -6   8  12       30.80       31.69     19.20 o 
  -5   8  12        0.42        8.23      6.12 o 
  -4   8  12      115.91      111.73     15.32 o 
  -3   8  12      692.88      649.74     41.92 o 
  -2   8  12        0.62       12.86      5.87 o 
  -1   8  12       15.52       15.12      5.77 o 
   0   8  12     1234.24     1234.10     42.53 o 
   1   8  12       30.01       24.92     13.43 o 
   2   8  12        0.23       13.80      5.72 o 
   3   8  12       89.89      119.61     14.93 o 
   4   8  12      146.05      134.93     21.17 o 
   5   8  12      188.79      191.62     15.34 o 
   6   8  12      208.61      165.18     25.95 o 
  -9   9  12      217.39      251.38     50.43 o 
  -8   9  12       51.13       49.26     12.41 o 
  -7   9  12       19.99       21.35      6.52 o 
  -6   9  12      327.68      354.98     15.30 o 
  -5   9  12        0.50       25.71     17.92 o 
  -4   9  12      376.43      387.46     25.56 o 
  -3   9  12        6.76       17.23      5.86 o 
  -2   9  12      631.83      657.23     53.48 o 
  -1   9  12      200.46      193.68     15.37 o 
   0   9  12     1014.33     1071.60     41.41 o 
   1   9  12        1.02       13.69      4.95 o 
   2   9  12       12.38       17.08      5.19 o 
   3   9  12      479.75      502.22     37.35 o 
   4   9  12        0.10        9.19      3.10 o 
   5   9  12      129.70      101.63     14.61 o 
   6   9  12      699.07      758.87     99.93 o 
  -8  10  12        2.22       19.36     10.93 o 
  -7  10  12        1.89        9.78      6.87 o 
  -6  10  12       75.12       75.11     11.23 o 
  -5  10  12       13.48       27.93      8.32 o 
  -4  10  12        0.44        3.20      4.09 o 
  -3  10  12       40.53       39.32     19.01 o 
  -2  10  12       11.48       12.68     21.08 o 
  -1  10  12       57.59       51.02      9.33 o 
   0  10  12      244.91      213.79     16.40 o 
   1  10  12      873.02      927.45     58.33 o 
   2  10  12      279.77      273.84     19.06 o 
   3  10  12        2.38       11.78      6.37 o 
   4  10  12      104.38       96.92     23.64 o 
   5  10  12      104.60       94.41     20.36 o 
   6  10  12       15.96        6.00      5.37 o 
  -8  11  12        4.94       21.00      9.29 o 
  -7  11  12        2.92       15.14      7.65 o 
  -6  11  12       57.83       54.82      8.45 o 
  -5  11  12       10.50       12.75      6.87 o 
  -4  11  12       67.10       69.24     11.13 o 
  -3  11  12       25.13       25.08      7.79 o 
  -2  11  12        0.17       16.61      5.89 o 
  -1  11  12      230.83      253.24     26.92 o 
   0  11  12       16.63       19.34      8.67 o 
   1  11  12       63.17       72.16     15.81 o 
   2  11  12      167.45      196.47     19.31 o 
   3  11  12       29.69       26.97      6.58 o 
   4  11  12      140.52      132.76     17.47 o 
   5  11  12       24.81       20.12      8.10 o 
  -7  12  12       33.13       40.75     15.46 o 
  -6  12  12       34.59       47.00     14.36 o 
  -5  12  12        0.13       17.38     14.91 o 
  -4  12  12       21.30       27.11     19.75 o 
  -3  12  12       16.01       10.57      6.17 o 
  -2  12  12       27.04       36.12     19.63 o 
  -1  12  12       70.63       70.84     12.80 o 
   0  12  12      228.89      256.53     46.44 o 
   1  12  12        0.50       12.94      4.36 o 
   2  12  12      224.19      240.00     24.31 o 
   3  12  12      233.42      236.28     30.41 o 
   4  12  12      231.61      277.68     37.38 o 
   5  12  12       10.78       12.57     10.62 o 
  -6  13  12        0.59       35.91     14.21 o 
  -5  13  12        2.83       13.19      6.56 o 
  -4  13  12      208.61      200.34     16.78 o 
  -3  13  12       20.04        8.28      6.33 o 
  -2  13  12      365.23      376.37     25.02 o 
  -1  13  12       66.65       59.94     10.76 o 
   0  13  12        0.79       15.54      5.67 o 
   1  13  12      438.91      465.61     42.10 o 
   2  13  12        0.49        5.67      3.87 o 
   3  13  12        0.27        9.35      3.52 o 
   4  13  12        0.23        9.06      2.95 o 
  -5  14  12       55.91       30.45     11.48 o 
  -4  14  12       83.40       57.85     15.46 o 
  -3  14  12       28.76       53.63     30.64 o 
  -2  14  12      190.70      188.75     37.51 o 
  -1  14  12      212.50      246.97     28.35 o 
   0  14  12       53.39       47.81     10.07 o 
   1  14  12        2.11        6.26      4.62 o 
   2  14  12      253.69      218.07     31.85 o 
   3  14  12       25.13       14.40      6.70 o 
  -4  15  12       12.98        6.25      6.25 o 
  -3  15  12       68.15       47.33     37.32 o 
  -2  15  12        1.16        8.67      4.96 o 
  -1  15  12        4.98        6.68     10.41 o 
   0  15  12       16.04       11.59      8.57 o 
   1  15  12       46.03       41.24     11.48 o 
   2  15  12      187.17      160.38     21.95 o 
  -1  16  12        0.56       12.09     13.27 o 
 -10   1  13       16.36        9.19      7.88 o 
  -9   1  13      418.46      385.99     30.33 o 
  -8   1  13        2.66        7.68      3.99 o 
  -7   1  13       14.69       27.34      9.41 o 
  -6   1  13      252.71      244.41     24.36 o 
  -5   1  13      779.94      703.86     37.90 o 
  -4   1  13      139.43      108.11     13.04 o 
  -3   1  13      104.43      106.29     26.07 o 
  -2   1  13      289.62      281.91     50.08 o 
  -1   1  13        1.57       20.37     15.77 o 
   0   1  13      269.26      268.24      9.81 o 
   1   1  13       55.99       49.86      8.47 o 
   2   1  13      166.37      143.27     23.17 o 
   3   1  13      136.51      105.47     13.30 o 
   4   1  13      139.17      142.72     11.10 o 
   5   1  13       36.94       30.45      4.74 o 
   6   1  13      289.67      302.97     22.99 o 
   7   1  13       56.25       37.11      6.19 o 
 -10   2  13       99.06       89.47     19.51 o 
  -9   2  13        1.31        9.45      7.96 o 
  -8   2  13      251.08      279.56     40.40 o 
  -7   2  13       87.66       97.92     10.95 o 
  -6   2  13      108.33       91.34     10.84 o 
  -5   2  13       96.05       94.45      9.39 o 
  -4   2  13       40.64       73.56     40.63 o 
  -3   2  13      559.01      539.60     58.12 o 
  -2   2  13       90.01       98.53     17.21 o 
  -1   2  13       92.34      150.61     39.70 o 
   0   2  13       29.76       29.18      7.87 o 
   1   2  13      194.98      203.41      7.59 o 
   2   2  13        2.99       11.68      5.70 o 
   3   2  13      431.98      404.28     15.23 o 
   4   2  13      467.59      420.94     22.14 o 
   5   2  13      144.19      132.02     14.18 o 
   6   2  13      199.56      181.30      9.30 o 
   7   2  13       44.39       51.90     10.12 o 
  -9   3  13      113.49      101.07     13.54 o 
  -8   3  13      126.55      127.72     15.85 o 
  -7   3  13      528.07      533.75     20.86 o 
  -6   3  13       33.16       39.15      9.97 o 
  -5   3  13       60.72       42.46      8.29 o 
  -4   3  13       31.08       37.61      9.63 o 
  -3   3  13       66.06       46.14     10.19 o 
  -2   3  13      366.98      402.44     59.54 o 
  -1   3  13       64.31       47.70     19.55 o 
   0   3  13        8.87       18.27     17.22 o 
   1   3  13       41.66       27.57      9.25 o 
   2   3  13      443.20      430.99     19.75 o 
   3   3  13      257.97      269.29     19.79 o 
   4   3  13      172.51      178.53     17.15 o 
   5   3  13        0.60       14.70      5.59 o 
   6   3  13       23.35       30.56      6.07 o 
   7   3  13      201.65      162.38     20.71 o 
  -9   4  13        1.93       11.01      8.28 o 
  -8   4  13      226.28      237.97     17.83 o 
  -7   4  13       58.14       56.12      8.16 o 
  -6   4  13        0.06        4.43      4.14 o 
  -5   4  13       23.84       19.11     16.67 o 
  -4   4  13      398.75      387.69     50.98 o 
  -3   4  13      208.66      205.48     20.84 o 
  -2   4  13      342.54      342.67     69.75 o 
  -1   4  13      407.53      500.82     58.78 o 
   0   4  13      193.58      173.18     18.21 o 
   1   4  13        8.05       11.25      4.41 o 
   2   4  13      171.31      178.28     10.14 o 
   3   4  13        0.21        8.06      3.16 o 
   4   4  13        0.56        9.13      4.09 o 
   5   4  13      159.61      177.56     17.07 o 
   6   4  13        0.91       13.83      3.49 o 
   7   4  13       32.36       36.03      9.54 o 
  -9   5  13       48.08       29.86     13.35 o 
  -8   5  13      188.01      168.54     12.35 o 
  -7   5  13      176.87      188.53     17.82 o 
  -6   5  13        7.66       13.48      4.39 o 
  -5   5  13       59.43       66.68     10.54 o 
  -4   5  13      105.39      145.64     16.36 o 
  -3   5  13        7.80       14.13     11.91 o 
  -2   5  13       72.85       51.74     15.26 o 
  -1   5  13      130.29       85.74     16.99 o 
   0   5  13      289.20      242.92     32.69 o 
   1   5  13       13.66       12.74      4.57 o 
   2   5  13        4.26        7.49      5.50 o 
   3   5  13        0.05        8.12      5.19 o 
   4   5  13      108.90      110.93      9.74 o 
   5   5  13       64.81       65.04     12.59 o 
   6   5  13        0.81        5.91      3.43 o 
  -9   6  13        5.88        8.20      4.42 o 
  -8   6  13      287.14      297.81     23.20 o 
  -6   6  13        0.47       17.32      6.28 o 
  -5   6  13      147.84      170.78     23.62 o 
  -4   6  13      661.28      718.47     99.77 o 
  -3   6  13       60.46       56.51     11.59 o 
  -2   6  13      759.95      864.91     42.12 o 
  -1   6  13     2391.57     2597.02     43.25 o 
   0   6  13       15.62       30.17      8.68 o 
   1   6  13        0.49       18.83      6.37 o 
   2   6  13      308.39      326.63     15.55 o 
   3   6  13       12.64       18.42      4.38 o 
   4   6  13      116.42      111.48     13.59 o 
   5   6  13      349.51      372.38     22.33 o 
   6   6  13      131.77      132.67     19.27 o 
  -9   7  13       23.88       28.63     13.08 o 
  -8   7  13        7.17       13.24      5.08 o 
  -7   7  13        0.67        8.10      5.42 o 
  -6   7  13      538.67      483.24     19.30 o 
  -5   7  13      204.60      195.95     23.19 o 
  -4   7  13      144.71      183.40     18.46 o 
  -3   7  13       12.94       13.97      4.91 o 
  -2   7  13      359.56      407.63     45.20 o 
  -1   7  13        4.52       10.45      7.89 o 
   0   7  13     1448.19     1450.83    105.28 o 
   1   7  13        2.01       12.48      8.77 o 
   2   7  13       27.48       25.21      4.81 o 
   3   7  13       89.52       91.21     10.32 o 
   4   7  13      185.36      171.54     19.93 o 
   5   7  13        2.99        9.87      3.23 o 
   6   7  13      170.98      171.42     22.57 o 
  -8   8  13       34.46       27.92      7.97 o 
  -7   8  13        3.58        4.40      5.46 o 
  -6   8  13       46.59       55.26      9.39 o 
  -5   8  13        0.02       15.91     23.15 o 
  -4   8  13       32.38       23.37      8.33 o 
  -3   8  13      179.44      215.55     29.82 o 
  -2   8  13       16.19       20.79      7.78 o 
  -1   8  13     1022.05      988.33     43.81 o 
   0   8  13      172.39      246.14     45.28 o 
   1   8  13        3.69       13.22      5.17 o 
   2   8  13        6.52        9.69      2.95 o 
   3   8  13      164.17      150.40     21.93 o 
   4   8  13      139.19      105.73     26.77 o 
   5   8  13        2.45        8.23      3.22 o 
   6   8  13      717.91      536.72     91.60 o 
  -8   9  13        0.69       16.78      8.98 o 
  -7   9  13        7.85       13.94      4.65 o 
  -6   9  13       10.16       18.48      7.34 o 
  -5   9  13       16.33       30.23     11.67 o 
  -4   9  13      157.17      119.66     16.07 o 
  -3   9  13        1.81       10.31      5.22 o 
  -2   9  13        3.95       18.82     12.96 o 
  -1   9  13        4.36       12.18      7.10 o 
   0   9  13      169.87      193.55     17.48 o 
   1   9  13        2.24       15.45      4.58 o 
   2   9  13        0.06        4.13      2.54 o 
   3   9  13       10.94        9.54      5.37 o 
   4   9  13        0.20       13.70      6.27 o 
   5   9  13        5.82        7.74      4.16 o 
  -7  10  13       47.31       46.75     13.86 o 
  -6  10  13       37.05       55.58      9.94 o 
  -5  10  13        2.19        9.55     15.22 o 
  -4  10  13        2.86       13.06      7.07 o 
  -3  10  13      360.31      359.12     44.81 o 
  -2  10  13       76.77       87.92     12.48 o 
  -1  10  13       65.46       50.54     10.90 o 
   0  10  13      529.22      536.50     23.72 o 
   1  10  13      234.08      259.72     15.67 o 
   2  10  13       18.74       23.82      6.20 o 
   3  10  13       30.92       20.15      4.96 o 
   4  10  13       35.69       30.06     28.76 o 
   5  10  13       11.40        8.62      5.40 o 
  -7  11  13        0.01       29.20     12.96 o 
  -6  11  13       18.49       26.09      6.97 o 
  -5  11  13      205.58      240.68     30.80 o 
  -4  11  13       30.78       22.98     11.79 o 
  -3  11  13      203.09      223.60     46.76 o 
  -2  11  13        0.13       10.01      6.36 o 
  -1  11  13       60.42       49.34      9.96 o 
   0  11  13      157.19      117.02     31.56 o 
   1  11  13       16.84       21.67      6.38 o 
   2  11  13       20.42       31.39      6.85 o 
   3  11  13       15.98       15.07      4.24 o 
   4  11  13       36.12       33.12      8.37 o 
  -6  12  13        3.93       18.89      8.59 o 
  -5  12  13       53.22       38.50     24.86 o 
  -4  12  13      269.69      216.72     41.92 o 
  -3  12  13      157.62      160.19     37.86 o 
  -2  12  13      163.07      191.07     15.30 o 
  -1  12  13      125.00      126.93     11.30 o 
   0  12  13       19.56       19.89      5.69 o 
   1  12  13      338.88      409.45     51.06 o 
   2  12  13      385.97      361.17     40.99 o 
   3  12  13       54.86       73.29     12.36 o 
  -5  13  13       16.62       36.69     13.12 o 
  -4  13  13        8.64       22.94     10.14 o 
  -3  13  13       14.89       15.49      7.09 o 
  -2  13  13        1.15       16.79      7.61 o 
  -1  13  13        5.11        9.69      5.14 o 
   0  13  13       27.82       48.98      9.44 o 
   1  13  13       21.33       20.97      5.77 o 
   2  13  13       93.50       78.10     12.99 o 
   3  13  13       93.92       90.61     24.34 o 
  -4  14  13        3.33       10.77      6.40 o 
  -3  14  13      124.90       76.43     40.13 o 
  -2  14  13        0.84        9.86      4.72 o 
  -1  14  13        4.70       11.63      5.02 o 
   0  14  13       21.46       23.92      7.82 o 
   1  14  13       89.96       57.31     22.45 o 
  -9   0  14        6.89        7.65      6.71 o 
  -8   0  14      117.98      119.36     13.66 o 
  -7   0  14        0.05       18.42      7.81 o 
  -6   0  14        3.75        5.23      6.09 o 
  -5   0  14        3.78        8.98      5.78 o 
  -4   0  14      145.62      168.78     16.00 o 
  -3   0  14     1085.93     1065.85    216.79 o 
  -2   0  14       40.15       42.39     24.43 o 
  -1   0  14      815.73      996.52    175.10 o 
   0   0  14     2672.34     2895.42    128.50 o 
   1   0  14      534.39      542.25    111.09 o 
   2   0  14       70.43       77.30     43.91 o 
   3   0  14      120.76       99.64     32.36 o 
   4   0  14       77.88       86.13     18.71 o 
   5   0  14       43.56       27.44     13.74 o 
   6   0  14      398.65      373.14     65.61 o 
  -9   1  14       30.54       40.76     13.58 o 
  -8   1  14        2.28        8.56      7.14 o 
  -7   1  14        4.03        7.91     11.98 o 
  -6   1  14       12.08       30.01      6.85 o 
  -5   1  14       30.86       45.97      9.20 o 
  -4   1  14       21.97       47.06     13.93 o 
  -3   1  14       24.54       44.88     14.17 o 
  -2   1  14      441.74      419.89     60.98 o 
  -1   1  14      126.49      157.31     34.31 o 
   0   1  14       92.06      130.53     20.22 o 
   1   1  14       82.56      125.26     27.11 o 
   2   1  14        2.01       21.65     16.02 o 
   3   1  14       42.95       37.61      5.81 o 
   4   1  14       14.51       23.82      3.59 o 
   5   1  14        8.00       16.98     13.63 o 
   6   1  14        4.78        5.14      2.39 o 
  -9   2  14      140.06      153.49     22.55 o 
  -8   2  14        1.02        8.16      4.93 o 
  -7   2  14       94.96       91.53     13.87 o 
  -6   2  14        9.84       10.21      4.82 o 
  -5   2  14        9.66       13.65      5.51 o 
  -4   2  14      104.77      140.03     19.87 o 
  -3   2  14       86.79      122.90     24.16 o 
  -2   2  14       64.98        8.80     33.41 o 
  -1   2  14       59.79       81.25     21.36 o 
   0   2  14      422.82      459.50     69.35 o 
   1   2  14       66.56       90.91     14.82 o 
   2   2  14       12.49       15.74      5.30 o 
   3   2  14       40.42       43.82      8.61 o 
   4   2  14       65.58       64.90      8.76 o 
   5   2  14      412.97      382.01     23.34 o 
   6   2  14       71.54       62.23     12.23 o 
  -9   3  14        2.39       26.74      9.08 o 
  -8   3  14       96.94       93.37     12.45 o 
  -7   3  14       47.51       62.19     17.25 o 
  -6   3  14        4.97       11.22      5.57 o 
  -5   3  14       14.48       30.14      7.55 o 
  -4   3  14        4.34       22.79     10.76 o 
  -3   3  14       68.08       71.85     14.15 o 
  -2   3  14      124.06      143.64     26.87 o 
  -1   3  14       13.56       21.66     14.25 o 
   0   3  14      100.91       80.03     27.71 o 
   1   3  14      101.70       99.41     28.55 o 
   2   3  14      349.79      321.98     34.92 o 
   3   3  14       24.81       35.33      9.14 o 
   4   3  14       55.96       80.28     12.00 o 
   5   3  14       63.50       57.87     12.89 o 
   6   3  14      139.36       97.51     26.18 o 
  -9   4  14        0.02        9.96      9.80 o 
  -8   4  14        3.49        8.34      4.24 o 
  -7   4  14       41.67       39.45      9.59 o 
  -6   4  14        7.17       21.90      9.41 o 
  -5   4  14        0.03        8.25      4.16 o 
  -4   4  14       39.04       52.52     23.54 o 
  -3   4  14      417.24      409.04     24.62 o 
  -2   4  14       11.93       15.87      6.51 o 
  -1   4  14      140.32      218.05     45.83 o 
   0   4  14       25.11       10.38      6.05 o 
   1   4  14      214.00      210.32     26.52 o 
   2   4  14      597.32      492.82     50.11 o 
   3   4  14       15.88       16.78      5.66 o 
   4   4  14       39.38       23.47     11.44 o 
   5   4  14      795.78      796.56     54.55 o 
   6   4  14        0.44        7.04      3.86 o 
  -8   5  14       76.18       57.85     11.59 o 
  -7   5  14      124.51      140.29     43.01 o 
  -6   5  14      141.98      154.46     18.07 o 
  -5   5  14      166.42      165.50     13.66 o 
  -4   5  14      692.96      776.65    135.84 o 
  -3   5  14      541.51      709.12     91.85 o 
  -2   5  14      144.90      172.06     16.55 o 
  -1   5  14     1324.37     1248.95    108.67 o 
   0   5  14        4.65       11.81      9.05 o 
   1   5  14      193.64      161.32     24.82 o 
   2   5  14        7.30        9.43      3.24 o 
   3   5  14        2.20       17.08      5.54 o 
   4   5  14      132.98      114.10     14.08 o 
   5   5  14        0.55       15.60      4.73 o 
   6   5  14       26.06        6.40      9.76 o 
  -8   6  14       14.88       10.52      6.13 o 
  -7   6  14        4.47        8.84     16.04 o 
  -6   6  14        0.02        5.39      5.46 o 
  -5   6  14       35.06       36.48     11.44 o 
  -4   6  14       28.86       15.14      7.54 o 
  -3   6  14        0.21       14.65      6.67 o 
  -2   6  14       41.13       44.26     17.37 o 
  -1   6  14       27.22       27.57     12.56 o 
   0   6  14       67.77       85.83     12.50 o 
   1   6  14        9.57       20.66      7.49 o 
   2   6  14        4.12       20.38      7.29 o 
   3   6  14      302.13      254.06     43.87 o 
   4   6  14       20.66       15.69      8.82 o 
   5   6  14      431.53      471.06     71.67 o 
  -8   7  14      166.26      220.11     31.34 o 
  -7   7  14      136.60      165.72     17.15 o 
  -6   7  14       84.16       78.20     13.39 o 
  -5   7  14       29.27       56.21     14.44 o 
  -4   7  14      122.12      133.25     30.33 o 
  -3   7  14      302.70      299.48     29.78 o 
  -2   7  14        1.80       22.75      9.02 o 
  -1   7  14     1218.51     1169.18    112.55 o 
   0   7  14       45.78       24.87      9.41 o 
   1   7  14        3.07       14.34      8.34 o 
   2   7  14        1.79       16.21      4.84 o 
   3   7  14       81.51       77.60     12.44 o 
   4   7  14      173.16      127.10     23.78 o 
   5   7  14       23.18       81.95     42.21 o 
  -8   8  14       64.28       74.18     16.35 o 
  -7   8  14       66.01       79.66     20.18 o 
  -6   8  14        0.03        9.04      4.16 o 
  -5   8  14        0.32       15.74     18.93 o 
  -4   8  14        0.23       15.46     14.09 o 
  -3   8  14       81.89       93.34     30.09 o 
  -2   8  14       54.35       65.88     12.65 o 
  -1   8  14        0.26       16.97      4.89 o 
   0   8  14       79.43       65.36     17.18 o 
   1   8  14      252.06      209.13     39.38 o 
   2   8  14        3.55        2.21      5.41 o 
   3   8  14      147.44      107.39     16.30 o 
   4   8  14      202.49      134.15     27.25 o 
   5   8  14        6.68       13.43      5.02 o 
  -7   9  14        0.94        4.20      7.96 o 
  -6   9  14       27.91       45.57      8.41 o 
  -5   9  14       29.03       35.73     10.93 o 
  -4   9  14       28.68       27.99     10.51 o 
  -3   9  14      216.79      221.93     17.26 o 
  -2   9  14       48.44       95.59     30.09 o 
  -1   9  14      703.26      593.21     35.27 o 
   0   9  14      102.04       73.36     13.59 o 
   1   9  14      237.25      276.87     53.98 o 
   2   9  14        0.39       10.17      4.33 o 
   3   9  14       91.43       58.14     11.53 o 
   4   9  14        0.53       10.90      6.02 o 
  -6  10  14        0.76        3.78      3.45 o 
  -5  10  14       17.82       16.56     10.93 o 
  -4  10  14        4.25        6.68      8.35 o 
  -3  10  14       13.64        6.13      6.28 o 
  -2  10  14      258.78      289.35     88.41 o 
  -1  10  14        1.64       17.40      5.10 o 
   0  10  14      175.34      140.88     11.47 o 
   1  10  14        0.02        7.47      3.23 o 
   2  10  14       94.12       83.00     12.69 o 
   3  10  14        4.79        5.93      3.18 o 
   4  10  14       11.59       25.56     15.81 o 
  -6  11  14        1.34        6.57      4.12 o 
  -5  11  14        1.47       27.93      9.76 o 
  -4  11  14       32.80       32.65     10.37 o 
  -3  11  14        4.58        3.85      5.06 o 
  -2  11  14        0.34        9.69      4.54 o 
  -1  11  14      394.60      364.51     48.75 o 
   0  11  14        1.96       16.51      6.58 o 
   1  11  14       50.79       63.48     11.23 o 
   2  11  14        0.63       17.00      5.32 o 
   3  11  14       37.03       43.97      9.68 o 
  -5  12  14        7.56       22.91      9.06 o 
  -4  12  14        8.45       15.19     14.99 o 
  -3  12  14       44.25       43.62     13.29 o 
  -2  12  14      355.51      389.28    120.89 o 
  -1  12  14       31.88       12.70     10.08 o 
   0  12  14       53.02       75.77     12.45 o 
   1  12  14        7.46       20.86      5.77 o 
   2  12  14       86.42       72.95     17.93 o 
  -4  13  14      197.67      176.59     41.18 o 
  -3  13  14        6.38       18.76      6.98 o 
  -2  13  14       19.84       36.85     10.70 o 
  -1  13  14      360.41      324.22     68.60 o 
   0  13  14      229.87      216.14     40.86 o 
   1  13  14       44.66       43.24     14.83 o 
  -8   1  15       50.64       79.82     17.21 o 
  -7   1  15        0.13        7.36      4.57 o 
  -6   1  15      127.49      107.10     11.23 o 
  -5   1  15      490.43      424.64     23.46 o 
  -4   1  15      313.51      330.20     20.53 o 
  -3   1  15       32.97       15.22     23.42 o 
  -2   1  15      276.49      274.91     40.66 o 
  -1   1  15       34.08       49.73     17.00 o 
   0   1  15       45.94       23.46     15.11 o 
   1   1  15      972.55      914.17     96.50 o 
   2   1  15      159.20       88.65     20.35 o 
   3   1  15      296.55      194.77     36.41 o 
   4   1  15      308.84      271.76     53.72 o 
   5   1  15       36.27       27.44      8.80 o 
  -8   2  15       21.06       35.47      9.13 o 
  -7   2  15        6.15       12.39      4.77 o 
  -6   2  15        5.48       12.47      4.69 o 
  -5   2  15        0.00        6.10      4.39 o 
  -4   2  15       39.65       70.26     13.04 o 
  -3   2  15      259.02      270.71     22.79 o 
  -2   2  15        1.04       15.24     11.51 o 
  -1   2  15       43.91       33.15     12.99 o 
   0   2  15       37.96       21.69     11.04 o 
   1   2  15       57.63       78.45     42.27 o 
   2   2  15      153.77      109.37     25.06 o 
   3   2  15      329.54      333.59     42.81 o 
   4   2  15      502.15      369.75     75.29 o 
   5   2  15      199.76      260.90     95.20 o 
  -8   3  15       18.63       19.28      7.18 o 
  -7   3  15       33.80       61.70     12.41 o 
  -6   3  15        2.32       19.70      8.82 o 
  -5   3  15       97.71      110.42     17.21 o 
  -4   3  15      490.83      520.75     86.58 o 
  -3   3  15       70.30      102.19     20.10 o 
  -2   3  15      430.48      574.56     78.51 o 
  -1   3  15      171.75      198.68     47.11 o 
   0   3  15      259.61      215.35     38.24 o 
   1   3  15        1.96        5.29      9.76 o 
   2   3  15       65.10       95.24     25.80 o 
   3   3  15      591.66      587.65     68.23 o 
   4   3  15      164.25      143.99     33.48 o 
   5   3  15        0.06        9.49      8.23 o 
  -8   4  15        2.50       11.08      8.35 o 
  -7   4  15        0.41       17.51      7.81 o 
  -6   4  15       28.38       23.78      7.74 o 
  -5   4  15      105.03      107.25     11.10 o 
  -4   4  15      382.37      384.48    102.70 o 
  -3   4  15      143.72      160.30     37.67 o 
  -2   4  15      120.77       92.25     15.30 o 
  -1   4  15       57.48       56.16     28.34 o 
   0   4  15       10.90        5.44     14.05 o 
   1   4  15       65.46      100.32     20.33 o 
   2   4  15      125.55       79.18     20.97 o 
   3   4  15       23.23       25.48     22.95 o 
   4   4  15       66.15       61.69     18.23 o 
   5   4  15       66.62       61.86     20.27 o 
  -8   5  15        0.44        4.10      5.00 o 
  -7   5  15       54.18       45.53      9.57 o 
  -6   5  15       11.11       36.41     24.59 o 
  -5   5  15      114.34      124.29     15.65 o 
  -4   5  15      140.90      148.55     18.60 o 
  -3   5  15       36.89       30.20      8.32 o 
  -2   5  15     1391.12     1457.26     33.05 o 
  -1   5  15       69.82       92.82     27.44 o 
   0   5  15       21.91       14.46     13.61 o 
   1   5  15       15.60       41.71     12.28 o 
   2   5  15        2.32       11.68      7.46 o 
   3   5  15       86.95      116.91     31.69 o 
   4   5  15      234.45      145.71     41.91 o 
   5   5  15       26.02       25.45      7.83 o 
  -7   6  15       20.90       39.37     15.07 o 
  -6   6  15       18.70       37.43      7.46 o 
  -5   6  15       11.95        9.21      4.65 o 
  -4   6  15      232.42      235.81     23.50 o 
  -3   6  15       20.97       20.73      7.69 o 
  -2   6  15        4.11       19.95      8.45 o 
  -1   6  15       20.78       32.69      7.40 o 
   0   6  15       10.29       15.97     52.97 o 
   1   6  15        6.12       21.46     17.37 o 
   2   6  15      492.59      394.43     71.20 o 
   3   6  15       43.17       44.10      8.80 o 
   4   6  15       29.08       21.95     11.80 o 
  -7   7  15       28.34       11.18     17.33 o 
  -6   7  15       53.48       55.10      9.47 o 
  -5   7  15      262.92      296.73     30.13 o 
  -4   7  15        0.14       19.84      8.13 o 
  -3   7  15       85.97       66.76     30.95 o 
  -2   7  15      912.62      998.33    125.65 o 
  -1   7  15        2.54       21.57      9.15 o 
   0   7  15        0.90        5.76      7.07 o 
   1   7  15       19.46       49.79     19.20 o 
   2   7  15       24.06       22.08      7.37 o 
   3   7  15       18.55       10.42      5.27 o 
   4   7  15      324.45      365.25     48.18 o 
  -7   8  15       40.94       66.34     13.86 o 
  -6   8  15        0.47        6.25      5.62 o 
  -5   8  15        9.52       19.20      9.21 o 
  -4   8  15       72.45       40.62     24.90 o 
  -3   8  15       10.72       27.95     10.77 o 
  -2   8  15       13.69       28.63     10.01 o 
  -1   8  15       17.20       31.21      8.67 o 
   0   8  15       73.58       62.23     10.30 o 
   1   8  15      177.73      202.52     46.65 o 
   2   8  15       95.74       63.58     16.11 o 
   3   8  15      402.90      340.89     52.25 o 
  -6   9  15        0.12        8.54      5.40 o 
  -5   9  15       48.27       83.51     39.74 o 
  -4   9  15       88.09       78.78     15.43 o 
  -3   9  15        4.27       20.58      8.15 o 
  -2   9  15      551.97      632.06     74.32 o 
  -1   9  15      104.97       98.51     15.34 o 
   0   9  15       10.86       11.11      3.89 o 
   1   9  15       35.55       41.54     11.63 o 
   2   9  15        0.75       11.21      5.01 o 
   3   9  15        0.89        8.02      3.94 o 
  -5  10  15       11.80       14.25      6.50 o 
  -4  10  15       66.18       62.96     15.13 o 
  -3  10  15       66.99       78.90     13.14 o 
  -2  10  15        9.68       19.62      7.00 o 
  -1  10  15        0.04       21.25      8.66 o 
   0  10  15       90.35       92.21     27.78 o 
   1  10  15       20.04       25.25     11.58 o 
   2  10  15       39.91       31.00      8.00 o 
  -4  11  15       29.30        9.09      8.51 o 
  -3  11  15        2.34        7.35      7.31 o 
  -2  11  15       29.88       27.92     11.06 o 
  -1  11  15        1.72        8.41      4.78 o 
   0  11  15      129.41      109.41     17.56 o 
   1  11  15        6.32       10.08      5.16 o 
  -3  12  15        0.76       13.67     20.69 o 
  -2  12  15       24.66       38.67     11.94 o 
  -1  12  15      379.70      348.71     57.44 o 
  -7   0  16       47.30       21.00      8.82 o 
  -6   0  16       59.02       49.26     12.33 o 
  -5   0  16        0.76       -0.23      4.92 o 
  -4   0  16       75.42       75.41     16.39 o 
  -3   0  16       95.61       45.90     26.23 o 
  -2   0  16      212.89      129.67     50.35 o 
  -1   0  16        7.16       61.99     26.46 o 
   0   0  16      276.41      282.60    113.12 o 
   1   0  16      167.63      206.33     78.61 o 
   2   0  16      105.83       75.80     26.86 o 
   3   0  16       17.54       28.42     13.19 o 
   4   0  16      106.57      117.10     37.78 o 
  -7   1  16        2.60       16.14     15.07 o 
  -6   1  16       18.21       19.09      7.18 o 
  -5   1  16      141.06      135.24      9.38 o 
  -4   1  16      118.03      132.23     16.06 o 
  -3   1  16       87.12       36.14     21.31 o 
  -2   1  16      224.10      264.49     42.86 o 
  -1   1  16      494.69      453.86     82.44 o 
   0   1  16        0.29       25.09     14.16 o 
   1   1  16       22.37       40.83     20.96 o 
   2   1  16       55.87       38.47     17.72 o 
   3   1  16        4.72       17.07      7.61 o 
   4   1  16        1.20       20.07     10.91 o 
  -7   2  16       56.89       57.37     10.74 o 
  -6   2  16       22.65       25.39      8.47 o 
  -5   2  16        8.96       17.31      7.89 o 
  -4   2  16        8.95       22.80     10.30 o 
  -3   2  16       83.89       89.17     29.00 o 
  -2   2  16       96.06      112.50     39.07 o 
  -1   2  16       85.12       92.32     24.23 o 
   0   2  16      378.96      232.18     67.74 o 
   1   2  16        0.64       16.61     11.85 o 
   2   2  16      218.01      182.60     34.67 o 
   3   2  16        0.61       24.53     13.15 o 
   4   2  16      153.25      118.00     28.46 o 
  -7   3  16       20.54       31.02      7.52 o 
  -6   3  16       16.44       18.46      6.18 o 
  -5   3  16        0.90       11.65      4.50 o 
  -4   3  16       14.35       25.34      9.56 o 
  -3   3  16      219.81      216.74     24.04 o 
  -2   3  16       26.23       33.10     18.19 o 
  -1   3  16       25.51       37.75     20.24 o 
   0   3  16      112.90       63.07     29.04 o 
   1   3  16       80.67       97.88     21.82 o 
   2   3  16       51.11       65.00     17.57 o 
   3   3  16        0.95       12.57      8.69 o 
   4   3  16       86.69      119.35     34.16 o 
  -7   4  16       13.06       17.34      7.73 o 
  -6   4  16       72.62       59.04     12.61 o 
  -5   4  16        7.61       13.67      8.59 o 
  -4   4  16        0.40        8.53     13.82 o 
  -3   4  16        6.75       12.13     18.89 o 
  -2   4  16       34.21       37.53     11.16 o 
  -1   4  16      162.77       97.95     22.62 o 
   0   4  16      110.12       66.87     21.91 o 
   1   4  16        2.98       18.70     14.44 o 
   2   4  16      412.35      383.19     77.74 o 
   3   4  16      277.70      262.15     81.52 o 
   4   4  16       13.99       17.23     10.72 o 
  -7   5  16      135.98      132.17     23.21 o 
  -6   5  16      112.85       88.76     13.70 o 
  -5   5  16        0.93       29.52     10.19 o 
  -4   5  16      205.59      252.13     24.80 o 
  -3   5  16      615.23      706.98    128.77 o 
  -2   5  16        7.85       24.82     10.85 o 
  -1   5  16        0.04       21.78     12.72 o 
   0   5  16      545.40      529.43     76.43 o 
   1   5  16        5.75       10.46      9.43 o 
   2   5  16       35.69       33.43     19.52 o 
   3   5  16      143.59      129.25     44.83 o 
  -6   6  16       58.31       33.70      8.77 o 
  -5   6  16        1.46       19.58      6.11 o 
  -4   6  16        1.47       17.13      6.47 o 
  -3   6  16       48.24       49.31     26.54 o 
  -2   6  16      338.00      301.65     45.28 o 
  -1   6  16       59.14       83.48     23.81 o 
   0   6  16      143.49      119.70     39.27 o 
   1   6  16      108.63       68.71     30.33 o 
   2   6  16       56.04       38.92     17.53 o 
   3   6  16        7.34       22.65     24.94 o 
  -6   7  16      143.47      139.08     21.37 o 
  -5   7  16        6.38       13.81      6.73 o 
  -4   7  16      102.82       97.21     29.12 o 
  -3   7  16      192.36      208.28     23.30 o 
  -2   7  16       63.08       55.14     10.84 o 
  -1   7  16       22.53       57.61     12.37 o 
   0   7  16       73.58       81.20     27.17 o 
   1   7  16       80.59       63.52     24.92 o 
   2   7  16        0.23       16.39     12.40 o 
  -5   8  16        1.16        6.32      7.03 o 
  -4   8  16       31.77       22.11      8.52 o 
  -3   8  16       12.69       11.12      8.51 o 
  -2   8  16        2.19       16.85      8.97 o 
  -1   8  16       90.48       87.48     14.89 o 
   0   8  16       40.90       32.63     10.16 o 
   1   8  16       65.41       87.39     16.76 o 
   2   8  16        7.50       44.46     18.61 o 
  -4   9  16        0.54       13.00      6.91 o 
  -3   9  16      329.55      294.67     51.28 o 
  -2   9  16      374.54      415.18     73.81 o 
  -1   9  16      114.93      127.17     21.79 o 
   0   9  16       29.47       33.38     15.38 o 
   1   9  16       65.57       73.25     22.56 o 
  -3  10  16       16.93       13.06      8.41 o 
  -2  10  16      167.70      200.79     49.73 o 
  -1  10  16       65.22       48.62     24.79 o 
   0  10  16        4.99       19.68      7.78 o 
  -6   1  17       63.17       60.19     13.51 o 
  -5   1  17      226.27      279.28     42.28 o 
  -4   1  17        2.88       31.38      8.73 o 
  -3   1  17        0.84       10.45      6.24 o 
  -2   1  17      599.15      582.84    124.19 o 
  -1   1  17      256.55      157.99     55.43 o 
   0   1  17       77.05       62.03     20.86 o 
   1   1  17       14.26       16.12     12.49 o 
   2   1  17      109.41       50.35     20.29 o 
  -6   2  17        1.98       13.48      5.29 o 
  -5   2  17       23.24       20.40      5.96 o 
  -4   2  17        7.62       14.54      5.23 o 
  -3   2  17        4.18       15.44      7.56 o 
  -2   2  17        0.00       32.35     20.95 o 
  -1   2  17      146.97       87.65     66.12 o 
   0   2  17        0.74       25.27     19.63 o 
   1   2  17       21.67       49.81     19.72 o 
   2   2  17       44.52       28.69     17.09 o 
  -6   3  17      153.19      167.99     24.40 o 
  -5   3  17       12.32       17.72     11.28 o 
  -4   3  17        0.09       19.36      7.65 o 
  -3   3  17       95.15       94.64     15.13 o 
  -2   3  17       76.04       84.81     15.21 o 
  -1   3  17        3.56       20.40     21.78 o 
   0   3  17      228.43      224.69     42.15 o 
   1   3  17       48.97       33.52     14.08 o 
   2   3  17       13.89       20.35      8.61 o 
  -5   4  17      182.35      180.24     26.32 o 
  -4   4  17        1.16       16.17      6.63 o 
  -3   4  17      369.12      450.11    125.26 o 
  -2   4  17       56.95       83.64     17.88 o 
  -1   4  17       19.66       35.14     15.26 o 
   0   4  17       75.67      126.81     41.73 o 
   1   4  17       63.46       68.74     28.81 o 
   2   4  17        3.29       27.06     11.76 o 
  -5   5  17      127.19      125.56     22.28 o 
  -4   5  17       26.18       26.54     15.42 o 
  -3   5  17       60.84       60.59     21.39 o 
  -2   5  17       27.28       40.42     11.02 o 
  -1   5  17       41.01       42.20     17.41 o 
   0   5  17       69.17       96.65     28.26 o 
   1   5  17        3.49       33.77     32.83 o 
  -4   6  17        1.46        9.25      6.08 o 
  -3   6  17      530.15      479.66    150.71 o 
  -2   6  17       64.21       69.47     16.48 o 
  -1   6  17       32.66       40.20     11.99 o 
   0   6  17       29.37       55.04     21.70 o 
   1   6  17       17.28       31.04     11.12 o 
  -4   7  17       81.03       67.13     19.89 o 
  -3   7  17        7.85       18.78     13.51 o 
  -2   7  17       11.62       39.97     12.59 o 
  -1   7  17       17.91       47.23     13.73 o 
   0   7  17        7.14       10.84      7.53 o 
  -2   8  17        0.60       26.25     12.69 o 
  -4   0  18      403.82      443.34     84.62 o 
  -2   0  18       79.55       58.16     43.33 o 
  -1   0  18      155.96       77.52     48.40 o 
   0   0  18        1.68       50.98     27.95 o 
  -4   1  18       14.84       15.07      5.90 o 
  -3   1  18       55.86       49.95     20.69 o 
  -2   1  18       17.47       21.14     27.99 o 
  -1   1  18       21.23       24.94     35.29 o 
   0   1  18        0.83       17.13     12.03 o 
  -4   2  18       95.19       64.28     20.80 o 
  -3   2  18        0.04       10.12      8.58 o 
  -2   2  18       25.01       63.98     20.11 o 
  -1   2  18        1.49       31.32     18.81 o 
   0   2  18       14.40       29.54     16.30 o 
  -3   3  18       17.84        3.28     18.03 o 
  -2   3  18       49.82       62.36     17.41 o 
  -1   3  18        0.03       31.22     16.69 o 
  -2   4  18        2.10       14.74      8.52 o 
  -1   4  18       54.01       56.44     21.70 o 
                                                 
